# Supplementary material for: Bridging pleiotropic mechanisms in leprosy type-1 reactions and neurodegenerative diseases
Source: Sci Rep. 2025 Dec 22;15:45036. doi: 10.1038/s41598-025-30734-7 (PMC12749272; doi:10.1038/s41598-025-30734-7)
Supplement: Supplementary file 2 — Supplementary Information 2. [file 41598_2025_30734_MOESM2_ESM.xlsx]

## Sheet: Variants
CHROM	POS	ID	REF	ALT	Pheno	Gene.refGene	ExonicFunc.refGene	AAChange.refGene	ALT Freq	ALT Count	ALT Freq T1R-free	ALT Count T1R-free	ALT Freq T1R-affected	ALT Count T1R-affected	CADD PHRED	gnomAD All AF	gnomAD EAS AF	LOEUF	SpliceAI_pred_DS_AG	SpliceAI_pred_DS_AL	SpliceAI_pred_DS_DG	SpliceAI_pred_DS_DL
chr1	7984998	1_7984998_CT_C	CT	C	PD	PARK7	frameshift_deletion	L172fs	0.000621118	1/1610	0.00125	1/800	0	0/810	32	6.195e-07	2.228e-05	0.64	.	.	.	.
chr1	11806278	1_11806278_G_A	G	A	OTHERS	CLCN6	nonsynonymous_SNV	G6R	0.00123305	2/1622	0.0012285	1/814	0.00123762	1/808	25.5	2.237e-06	3.173e-05	0.591	.	.	.	.
chr1	11815871	1_11815871_A_G	A	G	OTHERS	CLCN6	nonsynonymous_SNV	N58S	0.00120482	2/1660	0.00121065	1/826	0.00119904	1/834	22.3	3.421e-06	5.038e-05	0.591	.	.	.	.
chr1	11815880	1_11815880_A_T	A	T	OTHERS	CLCN6	nonsynonymous_SNV	Y61F	0.000604595	1/1654	0.00121065	1/826	0	0/828	19.99	.	.	0.591	.	.	.	.
chr1	11823713	1_11823713_G_T	G	T	OTHERS	CLCN6	nonsynonymous_SNV	A154S	0.00248756	4/1608	0.00123457	1/810	0.0037594	3/798	26.7	1.779e-05	0.0004282	0.591	.	.	.	.
chr1	11823758	1_11823758_G_A	G	A	OTHERS	CLCN6	nonsynonymous_SNV	V169I	0.00060241	1/1660	0	0/828	0.00120192	1/832	24.3	2.805e-05	0.0001259	0.591	.	.	.	.
chr1	11829233	1_11829233_G_A	G	A	OTHERS	CLCN6	nonsynonymous_SNV	V387M	0.000607533	1/1646	0.00121359	1/824	0	0/822	19.17	6.294e-05	0.00136	0.591	.	.	.	.
chr1	11829251	1_11829251_T_C	T	C	OTHERS	CLCN6	nonsynonymous_SNV	S393P	0.00120919	2/1654	0.00121065	1/826	0.00120773	1/828	23.2	4.104e-06	2.519e-05	0.591	.	.	.	.
chr1	11829300	1_11829300_G_A	G	A	OTHERS	CLCN6	nonsynonymous_SNV	G409D	0.000601685	1/1662	0	0/828	0.00119904	1/834	20.1	.	.	0.591	.	.	.	.
chr1	11834262	1_11834262_C_A	C	A	OTHERS	CLCN6	nonsynonymous_SNV	S496L	0.000601685	1/1542	0	0/764	0.00128535	1/778	45	.	.	0.591	.	.	.	.
chr1	11834364	1_11834364_C_A	C	A	OTHERS	CLCN6	nonsynonymous_SNV	T552N	0.000610501	1/1638	0.00121951	1/820	0	0/818	22.8	.	.	0.591	.	.	.	.
chr1	11838563	1_11838563_C_T	C	T	OTHERS	CLCN6	nonsynonymous_SNV	P811L	0.000609756	1/1640	0.00121951	1/820	0	0/820	26.2	.	.	0.591	.	.	.	.
chr1	16986065	1_16986065_C_A	C	A	PD	ATP13A2	nonsynonymous_SNV	V1133F	0.000929368	1/1076	0	0/566	0.00196078	1/510	1.461	.	.	0.584	.	.	.	.
chr1	16986172	1_16986172_T_C	T	C	PD	ATP13A2	nonsynonymous_SNV	H1097R	0.00182482	3/1644	0.00242131	2/826	0.00122249	1/818	2.982	5.481e-06	0.000101	0.584	.	.	.	.
chr1	16986248	1_16986248_C_T	C	T	PD	ATP13A2	nonsynonymous_SNV	A1072T	0.230012	374/1626	0.238329	194/814	0.221675	180/812	0.211	0.5021	0.3045	0.584	.	.	.	.
chr1	16986573	1_16986573_G_A	G	A	PD	ATP13A2	nonsynonymous_SNV	P1099S	0.00129534	2/1544	0	0/776	0.00260417	2/768	26.2	6.85e-07	0	0.584	.	.	.	.
chr1	16987089	1_16987089_C_T	C	T	PD	ATP13A2	nonsynonymous_SNV	G1014S	0.00121065	2/1652	0.00121065	1/826	0.00121065	1/826	1.059	1.779e-05	0.0001512	0.584	.	.	.	.
chr1	16988342	1_16988342_C_A	C	A	PD	ATP13A2	nonsynonymous_SNV	E914D	0.000606061	1/1650	0.00120773	1/828	0	0/822	18.49	2.736e-06	7.557e-05	0.584	.	.	.	.
chr1	16989508	1_16989508_A_DUP	A	<DUP>	PD	ATP13A2	SV_Duplication	chr1:16989508-17000487	0.00064433	1/1552	0	0/766	0.00127226	1/786	.	.	.	0.584	.	.	.	.
chr1	16989743	1_16989743_G_A	G	A	PD	ATP13A2	nonsynonymous_SNV	R853C	0.000611247	1/1636	0	0/818	0.00122249	1/818	33	4.789e-06	0	0.584	.	.	.	.
chr1	16991408	1_16991408_A_DUP	A	<DUP>	PD	ATP13A2	SV_Duplication	chr1:16991408-17013471	0.000645161	1/1550	0.00130548	1/766	0	0/784	.	.	.	0.584	.	.	.	.
chr1	16991760	1_16991760_G_A	G	A	PD	ATP13A2	nonsynonymous_SNV	T742I	0.000604595	1/1654	0	0/822	0.00120192	1/832	24.2	.	.	0.584	.	.	.	.
chr1	16991787	1_16991787_G_A	G	A	PD	ATP13A2	nonsynonymous_SNV	T733M	0.0162651	27/1660	0.0120773	10/828	0.0204327	17/832	21.4	0.0001088	0.00136	0.584	.	.	.	.
chr1	16992323	1_16992323_G_A	G	A	PD	ATP13A2	nonsynonymous_SNV	A642V	0.000604595	1/1654	0.00121359	1/824	0	0/830	15.21	3.63e-05	0	0.584	.	.	.	.
chr1	16996098	1_16996098_G_C	G	C	PD	ATP13A2	nonsynonymous_SNV	P474A	0.00933786	11/1178	0.00473186	3/634	0.0147059	8/544	25.9	2.737e-06	0.0001008	0.584	.	.	.	.
chr1	16996104	1_16996104_C_A	C	A	PD	ATP13A2	nonsynonymous_SNV	A472S	0.00074184	1/1348	0	0/704	0.0015528	1/644	24.3	.	.	0.584	.	.	.	.
chr1	16996140	1_16996140_G_A	G	A	PD	ATP13A2	nonsynonymous_SNV	R460W	0.00182149	2/1098	0.00175439	1/570	0.00189394	1/528	33	2.463e-05	7.557e-05	0.584	.	.	.	.
chr1	16996448	1_16996448_C_T	C	T	PD	ATP13A2	nonsynonymous_SNV	R415Q	0.000614251	1/1628	0.00123153	1/812	0	0/816	26.9	9.782e-05	0	0.584	.	.	.	.
chr1	16996490	1_16996490_C_T	C	T	PD	ATP13A2	nonsynonymous_SNV	C401Y	0.00850785	13/1528	0.00918635	7/762	0.0078329	6/766	19.55	1.847e-05	0.0003023	0.584	.	.	.	.
chr1	16997136	1_16997136_C_T	C	T	PD	ATP13A2	nonsynonymous_SNV	G360E	0.00166667	2/1200	0.00166113	1/602	0.00167224	1/598	15.54	3.969e-05	0.001234	0.584	.	.	.	.
chr1	17000272	1_17000272_C_T	C	T	PD	ATP13A2	nonsynonymous_SNV	R294Q	0.000611247	1/1636	0.00122249	1/818	0	0/818	13.02	0.01522	0.0001583	0.584	.	.	.	.
chr1	17000495	1_17000495_C_T	C	T	PD	ATP13A2	nonsynonymous_SNV	A249T	0.0100865	14/1388	0.00969529	7/722	0.0105105	7/666	19.37	5.336e-05	0.001209	0.584	.	.	.	.
chr1	20637878	1_20637878_C_G	C	G	PD	PINK1	nonsynonymous_SNV	P142A	0.00120337	2/1662	0.00120773	1/828	0.00119904	1/834	21.1	8.893e-06	2.519e-05	1.136	.	.	.	.
chr1	20638031	1_20638031_G_A	G	A	PD	PINK1	nonsynonymous_SNV	G193R	0.00181378	3/1654	0	0/828	0.00363196	3/826	10.66	2.736e-06	0.0001008	1.136	.	.	.	.
chr1	20644536	1_20644536_A_G	A	G	PD	PINK1	nonsynonymous_SNV	I275V	0.00120627	2/1658	0	0/828	0.00240964	2/830	21.4	4.104e-06	0.0001511	1.136	.	.	.	.
chr1	20644548	1_20644548_C_T	C	T	PD	PINK1	nonsynonymous_SNV	R279C	0.00121507	2/1646	0.00121655	1/822	0.00121359	1/824	33	7.388e-05	0.0008564	1.136	.	.	.	.
chr1	20644549	1_20644549_G_A	G	A	PD	PINK1	nonsynonymous_SNV	R279H	0.000607533	1/1646	0	0/822	0.00121359	1/824	31	0.0001115	5.038e-05	1.136	.	.	.	.
chr1	20645565	1_20645565_C_T	C	T	PD	PINK1	nonsynonymous_SNV	P322L	0.00247831	4/1614	0.00123457	1/810	0.00373134	3/804	33	2.395e-05	2.519e-05	1.136	.	.	.	.
chr1	20645618	1_20645618_G_A	G	A	PD	PINK1	nonsynonymous_SNV	A340T	0.259102	427/1648	0.256659	212/826	0.261557	215/822	9.672	0.06506	0.2577	1.136	.	.	.	.
chr1	20645623	1_20645623_G_A	G	A	PD	PINK1	nonsynonymous_SNV	M341I	0.00424242	7/1650	0.00241546	2/828	0.00608273	5/822	18.05	5.336e-05	0.001889	1.136	.	.	.	.
chr1	20648601	1_20648601_G_A	G	A	PD	PINK1	nonsynonymous_SNV	R407Q	0.000601685	1/1662	0	0/828	0.00119904	1/834	24.3	2.258e-05	0.0006297	1.136	.	.	.	.
chr1	20650507	1_20650507_A_C	A	C	PD	PINK1	nonsynonymous_SNV	N521T	0.309266	514/1662	0.306763	254/828	0.311751	260/834	16.93	0.2856	0.3341	1.136	.	.	.	.
chr1	65264931	1_65264931_A_T	A	T	PD	DNAJC6	nonsynonymous_SNV	K7N	0.00183374	3/1636	0.00122549	1/816	0.00243902	2/820	27.7	.	.	0.203	.	.	.	.
chr1	65309834	1_65309834_C_A	C	A	PD	DNAJC6	nonsynonymous_SNV	A30E	0.0018315	3/1638	0.00121359	1/824	0.002457	2/814	17.64	.	.	0.203	.	.	.	.
chr1	65365644	1_65365644_A_DUP	A	<DUP>	PD	DNAJC6	SV_Duplication	chr1:65365644-65368473	0.00064433	1/1552	0.0013089	1/764	0	0/788	.	.	.	0.203	.	.	.	.
chr1	65366195	1_65366195_G_A	G	A	PD	DNAJC6	nonsynonymous_SNV	R111Q	0.00065703	1/1522	0.00133333	1/750	0	0/772	34	1.574e-05	0	0.203	.	.	.	.
chr1	65379436	1_65379436_C_A	C	A	PD	DNAJC6	nonsynonymous_SNV	P123H	0.00123153	2/1624	0	0/806	0.00244499	2/818	26.2	.	.	0.203	.	.	.	.
chr1	65385755	1_65385755_C_T	C	T	PD	DNAJC6	nonsynonymous_SNV	R212C	0.00241838	4/1654	0.00242718	2/824	0.00240964	2/830	23.9	1.574e-05	0.0001764	0.203	.	.	.	.
chr1	65386816	1_65386816_T_C	T	C	PD	DNAJC6	nonsynonymous_SNV	Y264H	0.00067659	1/1478	0	0/728	0.00133333	1/750	21.9	.	.	0.203	.	.	.	.
chr1	65389420	1_65389420_A_G	A	G	PD	DNAJC6	nonsynonymous_SNV	Q383R	0.000606796	1/1648	0	0/816	0.00120192	1/832	24.1	.	.	0.203	.	.	.	.
chr1	65389425	1_65389425_C_A	C	A	PD	DNAJC6	nonsynonymous_SNV	H385N	0.000609013	1/1642	0.00122249	1/818	0	0/824	23.1	.	.	0.203	.	.	.	.
chr1	65389619	1_65389619_G_C	G	C	PD	DNAJC6	nonsynonymous_SNV	C417S	0.000606796	1/1648	0.00122549	1/816	0	0/832	21.2	1.368e-06	2.519e-05	0.203	.	.	.	.
chr1	65392539	1_65392539_A_G	A	G	PD	DNAJC6	nonsynonymous_SNV	N456S	0.00589777	9/1526	0.00520833	4/768	0.00659631	5/758	12.47	0.000197	0.004661	0.203	.	.	.	.
chr1	65392545	1_65392545_A_G	A	G	PD	DNAJC6	nonsynonymous_SNV	N458S	0.000665779	1/1502	0.00133333	1/750	0	0/752	8.495	6.841e-07	0	0.203	.	.	.	.
chr1	65392599	1_65392599_C_T	C	T	PD	DNAJC6	nonsynonymous_SNV	A476V	0.000705219	1/1418	0	0/710	0.00141243	1/708	17.95	3.421e-06	0	0.203	.	.	.	.
chr1	65392627	1_65392627_C_A	C	A	PD	DNAJC6	nonsynonymous_SNV	D485E	0.000619579	1/1614	0.00123457	1/810	0	0/804	21.8	.	.	0.203	.	.	.	.
chr1	65394922	1_65394922_C_T	C	T	PD	DNAJC6	nonsynonymous_SNV	A573V	0.000634518	1/1576	0.00126582	1/790	0	0/786	16.5	.	.	0.203	.	.	.	.
chr1	65398818	1_65398818_A_G	A	G	PD	DNAJC6	nonsynonymous_SNV	S612G	0.0018315	3/1638	0.0012285	1/814	0.00242718	2/824	22.5	2.736e-05	0.0002015	0.203	.	.	.	.
chr1	65401836	1_65401836_G_A	G	A	PD	DNAJC6	nonsynonymous_SNV	S658N	0.604579	977/1616	0.616915	496/804	0.592365	481/812	6.793	0.08619	0.6255	0.203	.	.	.	.
chr1	155235217	1_155235217_C_G	C	G	PD	GBA	nonsynonymous_SNV	A495P	0.0026178	4/1528	0.00129534	1/772	0.00396825	3/756	18.43	0.0005565	0.001741	0.801	.	.	.	.
chr1	155237344	1_155237344_C_A	C	A	PD	GBA	nonsynonymous_SNV	K332N	0.00183599	3/1634	0.00122249	1/818	0.00245098	2/816	16.23	.	.	0.801	.	.	.	.
chr1	155237453	1_155237453_C_A	C	A	PD	GBA	nonsynonymous_SNV	R296L	0.000782473	1/1278	0	0/660	0.00161812	1/618	28.5	.	.	0.801	.	.	.	.
chr1	155237455	1_155237455_C_A	C	A	PD	GBA	nonsynonymous_SNV	Q295H	0.0023511	3/1276	0	0/658	0.00485437	3/618	23.9	.	.	0.801	.	.	.	.
chr1	155237456	1_155237456_T_C	T	C	PD	GBA	nonsynonymous_SNV	Q295R	0.000771605	1/1296	0	0/664	0.00158228	1/632	26.2	.	.	0.801	.	.	.	.
chr1	155237475	1_155237475_C_A	C	A	PD	GBA	nonsynonymous_SNV	G289C	0.0015083	2/1326	0.00147929	1/676	0.00153846	1/650	31	.	.	0.801	.	.	.	.
chr1	155238651	1_155238651_C_A	C	A	PD	GBA	splicing	splicing	0.000662252	1/1510	0.0013369	1/748	0	0/762	25.6	.	.	0.801	0.02	1	0.71	0.02
chr1	155239962	1_155239962_G_C	G	C	PD	GBA	nonsynonymous_SNV	S77R	0.000689655	1/1450	0.0013624	1/734	0	0/716	22.6	1.368e-06	2.519e-05	0.801	.	.	.	.
chr1	203126447	1_203126447_A_DUP	A	<DUP>	PD	ADORA1	SV_Duplication	chr1:203126447-203130487	0.000643501	1/1554	0.00130208	1/768	0	0/786	.	.	.	1.1	.	.	.	.
chr1	203128915	1_203128915_C_A	C	A	PD	ADORA1	nonsynonymous_SNV	P25H	0.000610501	1/1638	0	0/818	0.00121951	1/820	25.6	.	.	1.1	.	.	.	.
chr1	203165371	1_203165371_C_T	C	T	PD	ADORA1	nonsynonymous_SNV	A151V	0.000605327	1/1652	0	0/826	0.00121065	1/826	0.408	2.907e-05	0.0001262	1.1	.	.	.	.
chr1	203165401	1_203165401_G_C	G	C	PD	ADORA1	nonsynonymous_SNV	S161T	0.00126263	2/1584	0	0/794	0.00253165	2/790	15.45	1.234e-05	0.0004031	1.1	.	.	.	.
chr1	203165412	1_203165412_C_A	C	A	PD	ADORA1	nonsynonymous_SNV	P165T	0.00126904	2/1576	0	0/786	0.00253165	2/790	17.27	.	.	1.1	.	.	.	.
chr1	205770794	1_205770794_C_T	C	T	PD	RAB29	nonsynonymous_SNV	G147S	0.00060241	1/1660	0	0/828	0.00120192	1/832	26.2	5.472e-06	0	0.719	.	.	.	.
chr1	205771540	1_205771540_G_C	G	C	PD	RAB29	nonsynonymous_SNV	Q104E	0.000609756	1/1640	0.00122249	1/818	0	0/822	21.4	0.01513	0.0001511	0.719	.	.	.	.
chr1	205774850	1_205774850_T_A	T	A	PD	RAB29	nonsynonymous_SNV	Y36F	0.00121359	2/1648	0	0/826	0.00243309	2/822	28.9	1.082e-05	0.0004144	0.719	.	.	.	.
chr1	207580249	1_207580249_C_T	C	T	ALZ	CR1	nonsynonymous_SNV	P1649L	0.000609013	1/1642	0.00122249	1/818	0	0/824	12.71	0.0002231	2.519e-05	0.753	.	.	.	.
chr1	207587427	1_207587427_A_G	A	G	ALZ	CR1	nonsynonymous_SNV	T1858A	0.000606796	1/1648	0.00122249	1/818	0	0/830	0.654	0.02406	0.0001259	0.753	.	.	.	.
chr1	207587428	1_207587428_C_T	C	T	ALZ	CR1	nonsynonymous_SNV	T1858M	0.239078	394/1648	0.248166	203/818	0.23012	191/830	4.204	0.2802	0.3477	0.753	.	.	.	.
chr1	207607270	1_207607270_C_A	C	A	ALZ	CR1	nonsynonymous_SNV	P1944T	0.000613497	1/1630	0.00123153	1/812	0	0/818	12.62	.	.	0.753	.	.	.	.
chr1	207609362	1_207609362_A_G	A	G	ALZ	CR1	nonsynonymous_SNV	N1990S	0.000609756	1/1640	0.00121951	1/820	0	0/820	5.961	0.1044	0.0009068	0.753	.	.	.	.
chr1	207609424	1_207609424_G_A	G	A	ALZ	CR1	nonsynonymous_SNV	V2011M	0.00343879	5/1454	0.0027248	2/734	0.00416667	3/720	5.317	0.0262	0.0007053	0.753	.	.	.	.
chr1	207609571	1_207609571_A_T	A	T	ALZ	CR1	nonsynonymous_SNV	T2060S	0.999383	1619/1620	1	810/810	0.998765	809/810	0.234	0.9793	1	0.753	.	.	.	.
chr1	207609586	1_207609586_A_G	A	G	ALZ	CR1	nonsynonymous_SNV	I2065V	0.378941	601/1586	0.378788	300/792	0.379093	301/794	5.072	0.2434	0.2669	0.753	.	.	.	.
chr1	207611852	1_207611852_AGGTGCCTTGACTCTCTG_A	AGGTGCCTTGACTCTCTG	A	ALZ	CR1	short_InDels	Structural	0.00184049	3/1630	0.00123153	1/812	0.00244499	2/818	29.4	6.506e-05	0.001136	0.753	.	.	.	.
chr1	207611852	1_207611852_AGGTGCCTTGACTCTCTG_*	AGGTGCCTTGACTCTCTG	*	ALZ	CR1	short_InDels	Structural	0.00184049	1/1630	0.00123153	1/812	0.00244499	2/818	29.4	6.506e-05	0.001136	0.753	.	.	.	.
chr1	207611968	1_207611968_C_A	C	A	ALZ	CR1	nonsynonymous_SNV	L2168I	0.000603136	1/1658	0	0/826	0.00120192	1/832	18.47	4.105e-06	0	0.753	.	.	.	.
chr1	207618121	1_207618121_G_A	G	A	ALZ	CR1	nonsynonymous_SNV	V2314I	0.00131062	2/1526	0.00127877	1/782	0.00134409	1/744	3.073	1.026e-05	0.0002267	0.753	.	.	.	.
chr1	207621975	1_207621975_A_G	A	G	ALZ	CR1	nonsynonymous_SNV	T2419A	0.641113	945/1474	0.646814	467/722	0.635638	478/752	0.004	0.8167	0.6375	0.753	.	.	.	.
chr1	226883817	1_226883817_C_T	C	T	ALZ	PSEN2	nonsynonymous_SNV	A85V	0.000621891	1/1608	0	0/792	0.00122549	1/816	26.8	1.026e-05	0.0001511	0.676	.	.	.	.
chr1	226885563	1_226885563_A_G	A	G	ALZ	PSEN2	nonsynonymous_SNV	T128A	0.000625	1/1600	0	0/806	0.00125945	1/794	23.7	4.105e-06	0.0001259	0.676	.	.	.	.
chr1	226885585	1_226885585_T_G	T	G	ALZ	PSEN2	nonsynonymous_SNV	L135R	0.000605327	1/1652	0	0/822	0.00120482	1/830	28.3	3.421e-05	0	0.676	.	.	.	.
chr1	226885629	1_226885629_G_A	G	A	ALZ	PSEN2	nonsynonymous_SNV	V150M	0.000603865	1/1656	0.00121065	1/826	0	0/830	28.1	6.161e-06	5.038e-05	0.676	.	.	.	.
chr1	226888852	1_226888852_T_A	T	A	ALZ	PSEN2	nonsynonymous_SNV	V197E	0.000745156	1/1342	0.00148368	1/674	0	0/668	27.7	.	.	0.676	.	.	.	.
chr1	226888884	1_226888884_G_A	G	A	ALZ	PSEN2	nonsynonymous_SNV	V208I	0.000659631	1/1516	0	0/752	0.0013089	1/764	15.3	.	.	0.676	.	.	.	.
chr1	226888902	1_226888902_G_T	G	T	ALZ	PSEN2	nonsynonymous_SNV	V214L	0.00379747	6/1580	0.00252525	2/792	0.00507614	4/788	26.6	5.883e-05	0.00194	0.676	.	.	.	.
chr10	13110400	10_13110400_T_A	T	A	ALS	OPTN	nonsynonymous_SNV	M98K	0.173519	287/1654	0.176399	145/822	0.170673	142/832	4.799	0.03478	0.09832	1.256	.	.	.	.
chr10	13112487	10_13112487_A_G	A	G	ALS	OPTN	nonsynonymous_SNV	E135G	0.000606061	1/1650	0	0/822	0.00120773	1/828	14.32	1.368e-06	5.038e-05	1.256	.	.	.	.
chr10	13118971	10_13118971_T_G	T	G	ALS	OPTN	nonsynonymous_SNV	L237R	0.000607533	1/1646	0	0/822	0.00121359	1/824	26.5	.	.	1.256	.	.	.	.
chr10	13127837	10_13127837_T_A	T	A	ALS	OPTN	nonsynonymous_SNV	D445E	0.00060241	1/1660	0.00120773	1/828	0	0/832	17.08	2.052e-06	7.557e-05	1.256	.	.	.	.
chr10	13132130	10_13132130_A_G	A	G	ALS	OPTN	nonsynonymous_SNV	K489E	0.000605327	1/1652	0	0/822	0.00120482	1/830	27	4.79e-06	0	1.256	.	.	.	.
chr10	13132146	10_13132146_T_G	T	G	ALS	OPTN	nonsynonymous_SNV	L494W	0.00121507	2/1646	0.00245098	2/816	0	0/830	27	4.79e-06	0.0001764	1.256	.	.	.	.
chr10	13136766	10_13136766_G_A	G	A	ALS	OPTN	nonsynonymous_SNV	R545Q	0.0257353	42/1632	0.0232274	19/818	0.0282555	23/814	0.003	0.001367	0.03494	1.256	.	.	.	.
chr10	13136774	10_13136774_C_T	C	T	ALS	OPTN	nonsynonymous_SNV	R548W	0.00307503	5/1626	0.0012285	1/814	0.00492611	4/812	18.02	1.026e-05	0	1.256	.	.	.	.
chr11	2164339	11_2164339_G_A	G	A	PD	TH	nonsynonymous_SNV	T490M	0.000609013	1/1642	0.00121655	1/822	0	0/820	26.5	1.722e-05	5.495e-05	0.788	.	.	.	.
chr11	2165676	11_2165676_C_G	C	G	PD	TH	nonsynonymous_SNV	E425Q	0.000650195	1/1538	0.00129199	1/774	0	0/764	27	.	.	0.788	.	.	.	.
chr11	2165727	11_2165727_G_A	G	A	PD	TH	stopgain	Q408X	0.000613497	1/1630	0	0/814	0.00122549	1/816	54	6.847e-07	2.52e-05	0.788	.	.	.	.
chr11	2166023	11_2166023_C_G	C	G	PD	TH	nonsynonymous_SNV	E388D	0.000641026	1/1560	0	0/790	0.0012987	1/770	13.1	.	.	0.788	.	.	.	.
chr11	2166030	11_2166030_G_A	G	A	PD	TH	nonsynonymous_SNV	S386L	0.000647668	1/1544	0.00127551	1/784	0	0/760	28.2	5.681e-06	0	0.788	.	.	.	.
chr11	2166045	11_2166045_G_A	G	A	PD	TH	nonsynonymous_SNV	A381V	0.000664011	1/1506	0.0012987	1/770	0	0/736	25.9	6.403e-06	5.388e-05	0.788	.	.	.	.
chr11	2166481	11_2166481_TGCGAGAACTGC_T	TGCGAGAACTGC	T	PD	TH	frameshift_deletion	A372fs	0.00060241	1/1660	0.00120773	1/828	0	0/832	35	.	.	0.788	.	.	.	.
chr11	2166481	11_2166481_TGCGAGAACTGC_TGCGAGAACTGA	TGCGAGAACTGC	TGCGAGAACTGA	PD	TH	short_InDels	Structural	0.000609013	1/1642	0.00121359	1/824	0	0/818	0.861	0.002998	0	0.788	.	.	.	.
chr11	2166765	11_2166765_C_T	C	T	PD	TH	nonsynonymous_SNV	R309H	0.00137552	2/1454	0.00136612	1/732	0.00138504	1/722	23.1	3.58e-06	2.796e-05	0.788	.	.	.	.
chr11	2166934	11_2166934_C_T	C	T	PD	TH	nonsynonymous_SNV	R292Q	0.00121212	2/1650	0.00120773	1/828	0.00121655	1/822	17.32	1.519e-05	5.102e-05	0.788	.	.	.	.
chr11	2167477	11_2167477_G_A	G	A	PD	TH	nonsynonymous_SNV	P245L	0.000625782	1/1598	0	0/806	0.00126263	1/792	22.8	2.484e-05	8.085e-05	0.788	.	.	.	.
chr11	2167883	11_2167883_G_C	G	C	PD	TH	nonsynonymous_SNV	I236M	0.00785024	13/1656	0.00726392	6/826	0.00843373	7/830	2.223	0.0002616	0.005823	0.788	.	.	.	.
chr11	2167905	11_2167905_C_T	C	T	PD	TH	nonsynonymous_SNV	R229H	0.000603865	1/1656	0	0/826	0.00120482	1/830	32	0.0001447	0.000202	0.788	.	.	.	.
chr11	2167911	11_2167911_C_T	C	T	PD	TH	nonsynonymous_SNV	R227H	0.00121655	2/1644	0	0/824	0.00243902	2/820	31	0.0001837	0	0.788	.	.	.	.
chr11	2168613	11_2168613_C_T	C	T	PD	TH	nonsynonymous_SNV	R149Q	0.00310174	5/1612	0.00372208	3/806	0.00248139	2/806	2.059	1.85e-05	0.0002772	0.788	.	.	.	.
chr11	2169721	11_2169721_C_T	C	T	PD	TH	nonsynonymous_SNV	V108M	0.773058	1274/1648	0.785888	646/822	0.760291	628/826	1.135	0.3865	0.7421	0.788	.	.	.	.
chr11	2169853	11_2169853_G_A	G	A	PD	TH	nonsynonymous_SNV	R64C	0.00065445	1/1528	0.00129199	1/774	0	0/754	23.8	6.517e-05	0	0.788	.	.	.	.
chr11	2171731	11_2171731_G_C	G	C	PD	TH	nonsynonymous_SNV	S19C	0.000635324	1/1574	0.00126904	1/788	0	0/786	26.3	5.477e-06	0.0002016	0.788	.	.	.	.
chr11	26598915	11_26598915_A_G	A	G	DYS	ANO3	nonsynonymous_SNV	I591V	0.00060241	1/1660	0	0/826	0.00119904	1/834	24.5	.	.	0.721	.	.	.	.
chr11	26599560	11_26599560_T_C	T	C	DYS	ANO3	nonsynonymous_SNV	V622A	0.000621891	1/1608	0.00124378	1/804	0	0/804	26.7	.	.	0.721	.	.	.	.
chr11	26642013	11_26642013_T_G	T	G	DYS	ANO3	nonsynonymous_SNV	D814E	0.00181378	3/1654	0.00243902	2/820	0.00119904	1/834	19.13	2.053e-06	2.522e-05	0.721	.	.	.	.
chr11	63895217	11_63895217_G_A	G	A	ALZ	MARK2	nonsynonymous_SNV	R5H	0.000605327	1/1652	0.00121655	1/822	0	0/830	32	6.841e-06	5.038e-05	0.118	.	.	.	.
chr11	63904976	11_63904976_C_A	C	A	ALZ	MARK2	nonsynonymous_SNV	H589N	0.000635324	1/1574	0.00127226	1/786	0	0/788	17.28	.	.	0.118	.	.	.	.
chr11	85976679	11_85976679_G_T	G	T	ALZ	PICALM	nonsynonymous_SNV	P595T	0.000621891	1/1608	0.00125628	1/796	0	0/812	24.4	1.396e-06	2.532e-05	0.19	.	.	.	.
chr11	85990369	11_85990369_T_A	T	A	ALZ	PICALM	nonsynonymous_SNV	D430V	0.00204918	3/1464	0.00416667	3/720	0	0/744	24.5	1.305e-05	0.0001516	0.19	.	.	.	.
chr11	86014941	11_86014941_T_C	T	C	ALZ	PICALM	nonsynonymous_SNV	M159V	0.00307882	5/1624	0.00247525	2/808	0.00367647	3/816	23.9	1.179e-05	2.573e-05	0.19	.	.	.	.
chr11	86022433	11_86022433_C_T	C	T	ALZ	PICALM	nonsynonymous_SNV	R129K	0.000609756	1/1640	0	0/818	0.00121655	1/822	28.2	.	.	0.19	.	.	.	.
chr11	86026365	11_86026365_ACGCTGG_A	ACGCTGG	A	ALZ	PICALM	frameshift_deletion	R92fs	0.000613497	1/1630	0	0/812	0.00122249	1/818	34	.	.	0.19	.	.	.	.
chr11	88149860	11_88149860_C_T	C	T	OTHERS	RAB38	nonsynonymous_SNV	A100T	0.000603865	1/1656	0	0/824	0.00120192	1/832	28.3	8.209e-06	0	1.356	.	.	.	.
chr11	88175243	11_88175243_G_A	G	A	OTHERS	RAB38	nonsynonymous_SNV	L48F	0.00507614	8/1576	0.00376884	3/796	0.00641026	5/780	29.1	0.0001827	0.005869	1.356	.	.	.	.
chr11	88294041	11_88294041_T_C	T	C	OTHERS	CTSC	nonsynonymous_SNV	I453V	0.100121	166/1658	0.0946602	78/824	0.105516	88/834	22.5	0.04763	0.1286	1.035	.	.	.	.
chr11	88294061	11_88294061_T_G	T	G	OTHERS	CTSC	nonsynonymous_SNV	D446A	0.00184275	3/1628	0.00369458	3/812	0	0/816	25	6.841e-07	0	1.035	.	.	.	.
chr11	88294149	11_88294149_C_T	C	T	OTHERS	CTSC	nonsynonymous_SNV	A417T	0.000660502	1/1514	0.00131234	1/762	0	0/752	11.33	6.841e-06	0.0002015	1.035	.	.	.	.
chr11	88296157	11_88296157_C_A	C	A	OTHERS	CTSC	nonsynonymous_SNV	V289L	0.000659631	1/1516	0	0/750	0.00130548	1/766	23.7	.	.	1.035	.	.	.	.
chr11	88309239	11_88309239_T_C	T	C	OTHERS	CTSC	nonsynonymous_SNV	T189A	0.00379747	6/1580	0.00251256	2/796	0.00510204	4/784	0.835	0.0001013	0.003049	1.035	.	.	.	.
chr11	88312415	11_88312415_A_G	A	G	OTHERS	CTSC	nonsynonymous_SNV	I153T	0.996947	1633/1638	0.996341	817/820	0.997555	816/818	0.177	0.8579	0.9996	1.035	.	.	.	.
chr11	88337636	11_88337636_G_T	G	T	OTHERS	CTSC	nonsynonymous_SNV	L13M	0.000618047	1/1618	0.00124069	1/806	0	0/812	22.3	3.491e-06	0	1.035	.	.	.	.
chr11	108227782	11_108227782_G_A	G	A	OTHERS	ATM	nonsynonymous_SNV	V27I	0.000626566	1/1596	0.00125945	1/794	0	0/802	9.411	1.369e-06	0	0.71	.	.	.	.
chr11	108227828	11_108227828_A_G	A	G	OTHERS	ATM	nonsynonymous_SNV	H42R	0.00369004	6/1626	0.00490196	4/816	0.00246914	2/810	21.1	5.748e-05	0.001718	0.71	.	.	.	.
chr11	108229275	11_108229275_C_A	C	A	OTHERS	ATM	nonsynonymous_SNV	Q95K	0.00512821	8/1560	0.00753769	6/796	0.0026178	2/764	22.6	1.642e-05	0.0005803	0.71	.	.	.	.
chr11	108247071	11_108247071_C_T	C	T	OTHERS	ATM	nonsynonymous_SNV	R337C	0.000606061	1/1650	0	0/820	0.00120482	1/830	31	8.073e-05	2.523e-05	0.71	.	.	.	.
chr11	108251932	11_108251932_G_A	G	A	OTHERS	ATM	nonsynonymous_SNV	R568K	0.000636132	1/1572	0.00128866	1/776	0	0/796	14.28	1.711e-05	7.563e-05	0.71	.	.	.	.
chr11	108251987	11_108251987_G_T	G	T	OTHERS	ATM	nonsynonymous_SNV	E586D	0.000608273	1/1644	0.00122249	1/818	0	0/826	17.1	.	.	0.71	.	.	.	.
chr11	108252833	11_108252833_G_A	G	A	OTHERS	ATM	nonsynonymous_SNV	V607I	0.000612745	1/1632	0	0/812	0.00121951	1/820	3.138	.	.	0.71	.	.	.	.
chr11	108254034	11_108254034_T_C	T	C	OTHERS	ATM	nonsynonymous_SNV	S707P	0.00127551	2/1568	0.00127551	1/784	0.00127551	1/784	11.04	0.01102	5.043e-05	0.71	.	.	.	.
chr11	108267334	11_108267334_G_C	G	C	OTHERS	ATM	nonsynonymous_SNV	S877T	0.0047749	7/1466	0.00413223	3/726	0.00540541	4/740	1.891	2.326e-05	0.000126	0.71	.	.	.	.
chr11	108268590	11_108268590_A_C	A	C	OTHERS	ATM	nonsynonymous_SNV	K940T	0.00060241	1/1660	0.00120773	1/828	0	0/832	17.87	.	.	0.71	.	.	.	.
chr11	108272532	11_108272532_G_T	G	T	OTHERS	ATM	nonsynonymous_SNV	W1026C	0.000620347	1/1612	0.00124688	1/802	0	0/810	24.2	6.864e-07	2.526e-05	0.71	.	.	.	.
chr11	108272758	11_108272758_A_G	A	G	OTHERS	ATM	nonsynonymous_SNV	M1064V	0.000607533	1/1646	0.00121951	1/820	0	0/826	7.722	1.368e-06	5.041e-05	0.71	.	.	.	.
chr11	108272762	11_108272762_G_A	G	A	OTHERS	ATM	nonsynonymous_SNV	G1065E	0.000605327	1/1652	0	0/822	0.00120482	1/830	15.3	1.368e-06	5.041e-05	0.71	.	.	.	.
chr11	108272810	11_108272810_A_G	A	G	OTHERS	ATM	nonsynonymous_SNV	N1081S	0.00120482	2/1660	0	0/826	0.00239808	2/834	5.8	0.0001019	0	0.71	.	.	.	.
chr11	108281157	11_108281157_C_T	C	T	OTHERS	ATM	nonsynonymous_SNV	L1189F	0.00185644	3/1616	0.00374065	3/802	0	0/814	22.4	2.053e-06	2.522e-05	0.71	.	.	.	.
chr11	108281163	11_108281163_A_C	A	C	OTHERS	ATM	nonsynonymous_SNV	K1191Q	0.000618812	1/1616	0	0/804	0.00123153	1/812	23.4	.	.	0.71	.	.	.	.
chr11	108282758	11_108282758_T_C	T	C	OTHERS	ATM	nonsynonymous_SNV	F1209L	0.000608273	1/1644	0.00122249	1/818	0	0/826	23.6	.	.	0.71	.	.	.	.
chr11	108284432	11_108284432_G_T	G	T	OTHERS	ATM	nonsynonymous_SNV	V1318F	0.00120919	2/1654	0.00243309	2/822	0	0/832	25.5	6.841e-07	0	0.71	.	.	.	.
chr11	108284443	11_108284443_G_A	G	A	OTHERS	ATM	nonsynonymous_SNV	M1321I	0.00487211	8/1642	0.00488998	4/818	0.00485437	4/824	9.986	2.942e-05	0.0008827	0.71	.	.	.	.
chr11	108287670	11_108287670_C_T	C	T	OTHERS	ATM	nonsynonymous_SNV	A1355V	0.00120773	2/1656	0.00242718	2/824	0	0/832	15.67	2.053e-06	0	0.71	.	.	.	.
chr11	108293364	11_108293364_CT_C	CT	C	OTHERS	ATM	frameshift_deletion	L1555fs	0.000605327	1/1652	0.00121655	1/822	0	0/830	34	.	.	0.71	.	.	.	.
chr11	108297326	11_108297326_A_G	A	G	OTHERS	ATM	nonsynonymous_SNV	N1650S	0.0038961	6/1540	0.00263852	2/758	0.00511509	4/782	9.028	0.0002011	0.005926	0.71	.	.	.	.
chr11	108301653	11_108301653_A_G	A	G	OTHERS	ATM	nonsynonymous_SNV	K1728R	0.000615764	1/1624	0	0/806	0.00122249	1/818	14.97	2.737e-06	0	0.71	.	.	.	.
chr11	108303021	11_108303021_A_G	A	G	OTHERS	ATM	nonsynonymous_SNV	M1830V	0.00222222	3/1350	0	0/676	0.00445104	3/674	18.4	1.713e-05	0.0001768	0.71	.	.	.	.
chr11	108304735	11_108304735_G_A	G	A	OTHERS	ATM	nonsynonymous_SNV	D1853N	0.0153752	25/1626	0.0111111	9/810	0.0196078	16/816	23.4	0.1327	0.003125	0.71	.	.	.	.
chr11	108312437	11_108312437_A_G	A	G	OTHERS	ATM	nonsynonymous_SNV	Q1982R	0.000613497	1/1630	0	0/812	0.00122249	1/818	24.3	1.176e-05	0.0003294	0.71	.	.	.	.
chr11	108317409	11_108317409_G_A	G	A	OTHERS	ATM	nonsynonymous_SNV	V2079I	0.000680272	1/1470	0	0/734	0.0013587	1/736	0.005	0.001276	5.049e-05	0.71	.	.	.	.
chr11	108321417	11_108321417_C_A	C	A	OTHERS	ATM	stopgain	S2190X	0.000610501	1/1638	0.00121951	1/820	0	0/818	38	.	.	0.71	.	.	.	.
chr11	108335029	11_108335029_C_T	C	T	OTHERS	ATM	nonsynonymous_SNV	R2691C	0.00456323	7/1534	0.00263158	2/760	0.00645995	5/774	27.2	3.079e-05	0.0004284	0.71	.	.	.	.
chr11	121452399	11_121452399_C_T	C	T	ALZ	SORL1	nonsynonymous_SNV	P23L	0.00193299	3/1552	0.00127226	1/786	0.00261097	2/766	20.5	5.06e-06	0.0001859	0.377	.	.	.	.
chr11	121470017	11_121470017_A_G	A	G	ALZ	SORL1	nonsynonymous_SNV	N99S	0.00361011	6/1662	0.00241546	2/828	0.00479616	4/834	23.9	1.027e-05	0.0002771	0.377	.	.	.	.
chr11	121478133	11_121478133_G_A	G	A	ALZ	SORL1	nonsynonymous_SNV	D140N	0.000603136	1/1658	0	0/826	0.00120192	1/832	24.5	0.0003606	0.0002773	0.377	.	.	.	.
chr11	121478242	11_121478242_G_A	G	A	ALZ	SORL1	nonsynonymous_SNV	R176Q	0.00189633	3/1582	0.00252525	2/792	0.00126582	1/790	28.6	2.19e-05	0.0004787	0.377	.	.	.	.
chr11	121490090	11_121490090_A_T	A	T	ALZ	SORL1	nonsynonymous_SNV	E246D	0.00361011	6/1662	0.00241546	2/828	0.00479616	4/834	19.23	1.369e-06	5.038e-05	0.377	.	.	.	.
chr11	121496871	11_121496871_G_A	G	A	ALZ	SORL1	nonsynonymous_SNV	G254E	0.00128205	2/1560	0.00129199	1/774	0.00127226	1/786	27.1	.	.	0.377	.	.	.	.
chr11	121497030	11_121497030_T_G	T	G	ALZ	SORL1	nonsynonymous_SNV	M307R	0.000615006	1/1626	0	0/810	0.00122549	1/816	25	4.79e-06	5.038e-05	0.377	.	.	.	.
chr11	121514176	11_121514176_G_A	G	A	ALZ	SORL1	nonsynonymous_SNV	E356K	0.00123153	2/1624	0	0/810	0.002457	2/814	31	6.844e-06	5.038e-05	0.377	.	.	.	.
chr11	121522650	11_121522650_G_A	G	A	ALZ	SORL1	nonsynonymous_SNV	R490Q	0.00125313	2/1596	0.00124688	1/802	0.00125945	1/794	32	1.847e-05	0	0.377	.	.	.	.
chr11	121522940	11_121522940_G_A	G	A	ALZ	SORL1	nonsynonymous_SNV	S516N	0.00356633	5/1402	0.00571429	4/700	0.0014245	1/702	20.7	0.0001013	0.00267	0.377	.	.	.	.
chr11	121522975	11_121522975_G_A	G	A	ALZ	SORL1	nonsynonymous_SNV	A528T	0.1	129/1290	0.103395	67/648	0.0965732	62/642	28.6	0.05585	0.1393	0.377	.	.	.	.
chr11	121532501	11_121532501_A_G	A	G	ALZ	SORL1	nonsynonymous_SNV	H545R	0.000611995	1/1634	0	0/814	0.00121951	1/820	24.5	.	.	0.377	.	.	.	.
chr11	121545249	11_121545249_C_T	C	T	ALZ	SORL1	nonsynonymous_SNV	P624L	0.00247831	4/1614	0.00492611	4/812	0	0/802	27.2	3.352e-05	0.0006298	0.377	.	.	.	.
chr11	121545294	11_121545294_G_T	G	T	ALZ	SORL1	nonsynonymous_SNV	R639L	0.00786925	13/1652	0.00608273	5/822	0.00963855	8/830	27.1	3.489e-05	0.000529	0.377	.	.	.	.
chr11	121550016	11_121550016_C_T	C	T	ALZ	SORL1	nonsynonymous_SNV	P703R	0.000622665	1/1606	0	0/796	0.00123457	1/810	22.9	4.79e-06	0	0.377	.	.	.	.
chr11	121550016	11_121550016_C_G	C	G	ALZ	SORL1	nonsynonymous_SNV	P703R	0.000622665	1/1606	0	0/796	0.00123457	1/810	21.4	.	.	0.377	.	.	.	.
chr11	121553997	11_121553997_C_T	C	T	ALZ	SORL1	nonsynonymous_SNV	S776L	0.000618812	1/1616	0.00125945	1/794	0	0/822	25.4	8.893e-06	0	0.377	.	.	.	.
chr11	121557328	11_121557328_T_G	T	G	ALZ	SORL1	nonsynonymous_SNV	D862E	0.000601685	1/1662	0.00120773	1/828	0	0/834	17.76	2.942e-05	0.0009572	0.377	.	.	.	.
chr11	121595655	11_121595655_C_G	C	G	ALZ	SORL1	nonsynonymous_SNV	L1468V	0.000601685	1/1662	0.00120773	1/828	0	0/834	7.223	.	.	0.377	.	.	.	.
chr11	121595669	11_121595669_C_A	C	A	ALZ	SORL1	nonsynonymous_SNV	D1472E	0.00120337	2/1662	0.00241546	2/828	0	0/834	19.2	6.846e-07	2.52e-05	0.377	.	.	.	.
chr11	121595700	11_121595700_A_G	A	G	ALZ	SORL1	nonsynonymous_SNV	T1483A	0.0162455	27/1662	0.013285	11/828	0.0191847	16/834	21.1	0.0002825	0.008086	0.377	.	.	.	.
chr11	121595701	11_121595701_C_T	C	T	ALZ	SORL1	nonsynonymous_SNV	T1483M	0.00120337	2/1662	0.00241546	2/828	0	0/834	22.5	0.0001184	0.0008565	0.377	.	.	.	.
chr11	121595754	11_121595754_C_T	C	T	ALZ	SORL1	nonsynonymous_SNV	R1501W	0.00060241	1/1660	0	0/828	0.00120192	1/832	28.5	2.327e-05	2.519e-05	0.377	.	.	.	.
chr11	121614877	11_121614877_A_G	A	G	ALZ	SORL1	nonsynonymous_SNV	N1809S	0.00060241	1/1660	0	0/828	0.00120192	1/832	22.6	0.0009795	0.0001264	0.377	.	.	.	.
chr11	121615000	11_121615000_C_A	C	A	ALZ	SORL1	nonsynonymous_SNV	A1850D	0.000609013	1/1642	0	0/814	0.00120773	1/828	25.4	.	.	0.377	.	.	.	.
chr11	121619865	11_121619865_C_T	C	T	ALZ	SORL1	nonsynonymous_SNV	T1946I	0.000601685	1/1662	0	0/828	0.00119904	1/834	24.5	3.01e-05	0.001058	0.377	.	.	.	.
chr11	121625194	11_121625194_C_T	C	T	ALZ	SORL1	nonsynonymous_SNV	T2094M	0.00301932	5/1656	0.00241546	2/828	0.00362319	3/828	23.1	6.02e-05	0.0007306	0.377	.	.	.	.
chr11	121625202	11_121625202_G_A	G	A	ALZ	SORL1	nonsynonymous_SNV	V2097I	0.00300842	5/1662	0.00120773	1/828	0.00479616	4/834	27.5	0.001097	0.004962	0.377	.	.	.	.
chr11	121627629	11_121627629_A_C	A	C	ALZ	SORL1	nonsynonymous_SNV	I2147L	0.00376412	6/1594	0.0025	2/800	0.00503778	4/794	12.68	1.026e-05	0.0003526	0.377	.	.	.	.
chr12	40225142	12_40225142_G_C	G	C	PD	LRRK2	nonsynonymous_SNV	G4A	0.000601685	1/1662	0.00120773	1/828	0	0/834	23.9	5.473e-06	0.0002015	0.613	.	.	.	.
chr12	40225561	12_40225561_A_G	A	G	PD	LRRK2	nonsynonymous_SNV	K53R	0.00604595	10/1654	0.00726392	6/826	0.00483092	4/828	16.51	6.841e-06	5.038e-05	0.613	.	.	.	.
chr12	40232383	12_40232383_A_G	A	G	PD	LRRK2	nonsynonymous_SNV	Q116R	0.000671141	1/1490	0.00133333	1/750	0	0/740	17.46	9.078e-05	0.0001766	0.613	.	.	.	.
chr12	40240602	12_40240602_T_C	T	C	PD	LRRK2	nonsynonymous_SNV	S231P	0.00187266	3/1602	0.00253165	2/790	0.00123153	1/812	17.98	1.78e-05	0.0006062	0.613	.	.	.	.
chr12	40243637	12_40243637_G_A	G	A	PD	LRRK2	nonsynonymous_SNV	R265K	0.000628931	1/1590	0	0/794	0.00125628	1/796	8.944	.	.	0.613	.	.	.	.
chr12	40249865	12_40249865_A_C	A	C	PD	LRRK2	nonsynonymous_SNV	E293A	0.000605327	1/1652	0.00121951	1/820	0	0/832	0.392	.	.	0.613	.	.	.	.
chr12	40263898	12_40263898_C_G	C	G	PD	LRRK2	nonsynonymous_SNV	N551K	0.0823529	126/1530	0.0859788	65/756	0.0788114	61/774	20.6	0.07168	0.1246	0.613	.	.	.	.
chr12	40274899	12_40274899_A_G	A	G	PD	LRRK2	nonsynonymous_SNV	K616R	0.00248756	4/1608	0.005	4/800	0	0/808	16.94	6.846e-07	0	0.613	.	.	.	.
chr12	40282411	12_40282411_A_DUP	A	<DUP>	PD	LRRK2	SV_Duplication	chr12:40282411-40286340	0.002574	4/1554	0.00261097	2/766	0.00253807	2/788	.	.	.	0.613	.	.	.	.
chr12	40283897	12_40283897_C_T	C	T	PD	LRRK2	nonsynonymous_SNV	P755L	0.00787402	12/1524	0.00795756	6/754	0.00779221	6/770	21	0.0002403	0.006331	0.613	.	.	.	.
chr12	40284008	12_40284008_G_A	G	A	PD	LRRK2	nonsynonymous_SNV	R792K	0.000618812	1/1616	0.00124688	1/802	0	0/814	5.456	.	.	0.613	.	.	.	.
chr12	40284124	12_40284124_A_G	A	G	PD	LRRK2	nonsynonymous_SNV	K831E	0.00062422	1/1602	0.00126582	1/790	0	0/812	20	.	.	0.613	.	.	.	.
chr12	40294900	12_40294900_C_T	C	T	PD	LRRK2	nonsynonymous_SNV	S955L	0.000649351	1/1540	0.00131926	1/758	0	0/782	23.1	8.654e-06	0.0003079	0.613	.	.	.	.
chr12	40299128	12_40299128_T_A	T	A	PD	LRRK2	nonsynonymous_SNV	C1123S	0.000607533	1/1646	0.00122249	1/818	0	0/828	4.889	.	.	0.613	.	.	.	.
chr12	40302847	12_40302847_T_A	T	A	PD	LRRK2	nonsynonymous_SNV	F1185L	0.000621891	1/1608	0	0/796	0.00123153	1/812	15.35	.	.	0.613	.	.	.	.
chr12	40309109	12_40309109_G_A	G	A	PD	LRRK2	nonsynonymous_SNV	R1398H	0.0792079	128/1616	0.0843829	67/794	0.0742092	61/822	24	0.0728	0.1201	0.613	.	.	.	.
chr12	40310450	12_40310450_C_T	C	T	PD	LRRK2	nonsynonymous_SNV	P1446L	0.000628931	1/1590	0.00125945	1/794	0	0/796	24.8	0.0001348	0.004862	0.613	.	.	.	.
chr12	40310543	12_40310543_G_T	G	T	PD	LRRK2	nonsynonymous_SNV	R1477L	0.000613497	1/1630	0	0/810	0.00121951	1/820	23.7	2.736e-06	2.519e-05	0.613	.	.	.	.
chr12	40320043	12_40320043_G_C	G	C	PD	LRRK2	nonsynonymous_SNV	R1628P	0.0343264	53/1544	0.0408971	31/758	0.0279898	22/786	27.5	0.0009215	0.008377	0.613	.	.	.	.
chr12	40320099	12_40320099_T_A	T	A	PD	LRRK2	nonsynonymous_SNV	S1647T	0.334591	532/1590	0.346547	271/782	0.32302	261/808	6.545	0.302	0.3211	0.613	.	.	.	.
chr12	40320103	12_40320103_A_G	A	G	PD	LRRK2	nonsynonymous_SNV	Q1648R	0.000625	1/1600	0.00126904	1/788	0	0/812	24.5	0.00015	2.523e-05	0.613	.	.	.	.
chr12	40322364	12_40322364_T_C	T	C	PD	LRRK2	nonsynonymous_SNV	M1788T	0.000625782	1/1598	0	0/786	0.00123153	1/812	24.5	6.842e-07	0	0.613	.	.	.	.
chr12	40322392	12_40322392_G_T	G	T	PD	LRRK2	nonsynonymous_SNV	E1797D	0.000621891	1/1608	0.00125945	1/794	0	0/814	16.56	4.789e-06	0	0.613	.	.	.	.
chr12	40322466	12_40322466_A_G	A	G	PD	LRRK2	nonsynonymous_SNV	H1822R	0.00121951	2/1640	0.00245098	2/816	0	0/824	17.63	4.79e-06	7.564e-05	0.613	.	.	.	.
chr12	40328384	12_40328384_A_T	A	T	PD	LRRK2	nonsynonymous_SNV	Y1894F	0.00241546	4/1656	0.00483092	4/828	0	0/828	25.7	2.737e-06	0	0.613	.	.	.	.
chr12	40346884	12_40346884_A_G	A	G	PD	LRRK2	nonsynonymous_SNV	N2081D	0.00282885	4/1414	0.00564972	4/708	0	0/706	23.5	0.01713	0.0003281	0.613	.	.	.	.
chr12	40363526	12_40363526_G_A	G	A	PD	LRRK2	nonsynonymous_SNV	G2385R	0.0108844	16/1470	0.00969529	7/722	0.0120321	9/748	23.2	0.0007823	0.0266	0.613	.	.	.	.
chr12	40364850	12_40364850_T_C	T	C	PD	LRRK2	nonsynonymous_SNV	M2397T	0.4508	733/1626	0.471535	381/808	0.430318	352/818	0.222	0.6528	0.4617	0.613	.	.	.	.
chr12	40367006	12_40367006_G_GAAGC	G	GAAGC	PD	LRRK2	frameshift_insertion	G2464fs	0.000652742	1/1532	0.00133333	1/750	0	0/782	36	.	.	0.613	.	.	.	.
chr12	40367044	12_40367044_C_T	C	T	PD	LRRK2	nonsynonymous_SNV	R2477W	0.000643501	1/1554	0.00131926	1/758	0	0/796	14.47	0.0002643	2.536e-05	0.613	.	.	.	.
chr12	40367647	12_40367647_T_G	T	G	PD	LRRK2	nonsynonymous_SNV	I2489R	0.00129534	2/1544	0.00132626	1/754	0.00126582	1/790	17.64	6.893e-07	2.543e-05	0.613	.	.	.	.
chr12	40367653	12_40367653_C_T	C	T	PD	LRRK2	nonsynonymous_SNV	S2491F	0.000646831	1/1546	0.00131926	1/758	0	0/788	24.3	6.891e-07	0	0.613	.	.	.	.
chr12	40367749	12_40367749_G_A	G	A	PD	LRRK2	nonsynonymous_SNV	R2523Q	0.00063857	1/1566	0	0/764	0.00124688	1/802	12.97	1.583e-05	0	0.613	.	.	.	.
chr12	54282817	12_54282817_CGTG_C	CGTG	C	ALS	HNRNPA1	nonframeshift_deletion	232_233del	0.00300842	5/1662	0.00241546	2/828	0.00359712	3/834	22.6	1.289e-06	0	0.36	.	.	.	.
chr12	54283174	12_54283174_G_A	G	A	ALS	HNRNPA1	nonsynonymous_SNV	G283R	0.00124069	2/1612	0.00124378	1/804	0.00123762	1/808	28	3.292e-05	0.0006559	0.36	.	.	.	.
chr12	54283818	12_54283818_A_G	A	G	ALS	HNRNPA1	nonsynonymous_SNV	N305S	0.000603136	1/1658	0.00121065	1/826	0	0/832	22	6.842e-07	0	0.36	.	.	.	.
chr12	64484382	12_64484382_C_T	C	T	ALS	TBK1	nonsynonymous_SNV	R358C	0.000603136	1/1658	0	0/824	0.00119904	1/834	27.1	1.368e-05	0	0.42	.	.	.	.
chr12	64484401	12_64484401_G_A	G	A	ALS	TBK1	nonsynonymous_SNV	G364E	0.00120627	2/1658	0	0/824	0.00239808	2/834	23.9	1.3e-05	0	0.42	.	.	.	.
chr12	64484405	12_64484405_G_T	G	T	ALS	TBK1	nonsynonymous_SNV	R365S	0.000603136	1/1658	0	0/824	0.00119904	1/834	21.2	.	.	0.42	.	.	.	.
chr12	64484410	12_64484410_C_T	C	T	ALS	TBK1	nonsynonymous_SNV	A367V	0.000603136	1/1658	0	0/824	0.00119904	1/834	17.63	.	.	0.42	.	.	.	.
chr12	64485476	12_64485476_C_A	C	A	ALS	TBK1	nonsynonymous_SNV	P404Q	0.000608273	1/1644	0	0/816	0.00120773	1/828	21	.	.	0.42	.	.	.	.
chr13	48256296	13_48256296_TGAA_T	TGAA	T	DEM	ITM2B	nonframeshift_deletion	123_123del	0.000603865	1/1656	0.00121655	1/822	0	0/834	19.3	3.594e-05	0.0001337	0.536	.	.	.	.
chr13	48258189	13_48258189_A_T	A	T	DEM	ITM2B	nonsynonymous_SNV	I173F	0.000603136	1/1658	0.00121359	1/824	0	0/834	26	.	.	0.536	.	.	.	.
chr13	48261141	13_48261141_A_G	A	G	DEM	ITM2B	nonsynonymous_SNV	I240V	0.00494438	8/1618	0.00249377	2/802	0.00735294	6/816	15.49	5.485e-06	5.052e-05	0.536	.	.	.	.
chr13	48261171	13_48261171_G_A	G	A	DEM	ITM2B	nonsynonymous_SNV	A250T	0.000616523	1/1622	0.00124378	1/804	0	0/818	14.07	1.027e-05	7.578e-05	0.536	.	.	.	.
chr14	20693963	14_20693963_T_A	T	A	ALS	ANG	nonsynonymous_SNV	N133K	0.000603136	1/1658	0.00121065	1/826	0	0/832	0.192	.	.	1.893	.	.	.	.
chr14	52864758	14_52864758_G_A	G	A	ALZ	FERMT2	nonsynonymous_SNV	R457C	0.000606796	1/1648	0	0/820	0.00120773	1/828	33	4.114e-06	0	0.084	.	.	.	.
chr14	52864791	14_52864791_G_C	G	C	ALZ	FERMT2	nonsynonymous_SNV	P446A	0.00665054	11/1654	0.00485437	4/824	0.00843373	7/830	27	1.781e-05	0.000605	0.084	.	.	.	.
chr14	52878619	14_52878619_C_G	C	G	ALZ	FERMT2	nonsynonymous_SNV	C309S	0.00060241	1/1660	0.00121065	1/826	0	0/834	26.2	4.113e-06	0.0001011	0.084	.	.	.	.
chr14	52881094	14_52881094_T_G	T	G	ALZ	FERMT2	nonsynonymous_SNV	E266A	0.000609756	1/1640	0	0/818	0.00121655	1/822	25.5	.	.	0.084	.	.	.	.
chr14	52881313	14_52881313_G_A	G	A	ALZ	FERMT2	nonsynonymous_SNV	T228M	0.00120482	2/1660	0.00121065	1/826	0.00119904	1/834	23.9	0.0002127	2.519e-05	0.084	.	.	.	.
chr14	52919224	14_52919224_T_C	T	C	ALZ	FERMT2	nonsynonymous_SNV	K97R	0.000674764	1/1482	0.00136986	1/730	0	0/752	26.5	2.531e-05	0	0.084	.	.	.	.
chr14	54843828	14_54843828_G_GA	G	GA	DYS	GCH1	frameshift_insertion	S223fs	0.000607533	1/1646	0	0/818	0.00120773	1/828	12.37	.	.	0.084	.	.	.	.
chr14	54902341	14_54902341_C_A	C	A	DYS	GCH1	nonsynonymous_SNV	G108V	0.0015083	2/1326	0.00293255	2/682	0	0/644	32	.	.	0.391	.	.	.	.
chr14	54902345	14_54902345_T_C	T	C	DYS	GCH1	nonsynonymous_SNV	K107E	0.000732064	1/1366	0.00144092	1/694	0	0/672	27	.	.	0.391	.	.	.	.
chr14	73170815	14_73170815_C_G	C	G	ALZ	PSEN1	nonsynonymous_SNV	Q32E	0.000611247	1/1636	0.0012285	1/814	0	0/822	20.4	.	.	0.318	.	.	.	.
chr14	73192661	14_73192661_A_G	A	G	ALZ	PSEN1	nonsynonymous_SNV	Y185C	0.00121803	2/1642	0.00122249	1/818	0.00121359	1/824	25.6	8.212e-06	0	0.318	.	.	.	.
chr14	73198103	14_73198103_C_T	C	T	ALZ	PSEN1	nonsynonymous_SNV	T277M	0.00363196	6/1652	0.00364964	3/822	0.00361446	3/830	26.1	1.509e-05	0.0001765	0.318	.	.	.	.
chr14	92323834	14_92323834_G_C	G	C	ALZ	SLC24A4	nonsynonymous_SNV	A2P	0.00120337	2/1662	0.00241546	2/828	0	0/834	25.5	8.44e-06	0.0002844	0.848	.	.	.	.
chr14	92325880	14_92325880_C_G	C	G	ALZ	SLC24A4	nonsynonymous_SNV	A48G	0.000601685	1/1662	0.00120773	1/828	0	0/834	18.98	.	.	0.848	.	.	.	.
chr14	92325897	14_92325897_G_A	G	A	ALZ	SLC24A4	nonsynonymous_SNV	V54I	0.000601685	1/1662	0.00120773	1/828	0	0/834	6.783	.	.	0.848	.	.	.	.
chr14	92325927	14_92325927_T_G	T	G	ALZ	SLC24A4	nonsynonymous_SNV	L64V	0.000601685	1/1662	0.00120773	1/828	0	0/834	15.89	.	.	0.848	.	.	.	.
chr14	92442147	14_92442147_C_T	C	T	ALZ	SLC24A4	nonsynonymous_SNV	T151M	0.000615764	1/1624	0.00123762	1/808	0	0/816	29.8	8.895e-05	5.039e-05	0.848	.	.	.	.
chr14	92443463	14_92443463_G_A	G	A	ALZ	SLC24A4	nonsynonymous_SNV	V216M	0.000603136	1/1658	0.00120773	1/828	0	0/830	25.6	1.3e-05	5.038e-05	0.848	.	.	.	.
chr14	92443464	14_92443464_T_C	T	C	ALZ	SLC24A4	nonsynonymous_SNV	V216A	0.000603136	1/1658	0.00120773	1/828	0	0/830	18.51	6.157e-06	0.0002267	0.848	.	.	.	.
chr14	92456405	14_92456405_G_A	G	A	ALZ	SLC24A4	nonsynonymous_SNV	R332Q	0.00120919	2/1654	0.00121655	1/822	0.00120192	1/832	35	6.02e-05	0.0001008	0.848	.	.	.	.
chr14	92456556	14_92456556_G_*	G	*	ALZ	SLC24A4	short_InDels	Structural	0.0618182	102/1650	0.0731707	60/820	0.0506024	42/830	20.4	6.196e-07	0	0.848	.	.	.	.
chr14	92486762	14_92486762_C_G	C	G	ALZ	SLC24A4	nonsynonymous_SNV	L488V	0.000639386	1/1564	0.00127551	1/784	0	0/780	17.17	1.368e-06	2.519e-05	0.848	.	.	.	.
chr14	92486772	14_92486772_C_T	C	T	ALZ	SLC24A4	nonsynonymous_SNV	A491V	0.00130548	2/1532	0.00128866	1/776	0.00132275	1/756	28.6	0.001219	0.0001512	0.848	.	.	.	.
chr14	92491706	14_92491706_G_A	G	A	ALZ	SLC24A4	nonsynonymous_SNV	V508M	0.00064433	1/1552	0	0/782	0.0012987	1/770	32	4.105e-06	0	0.848	.	.	.	.
chr14	92492178	14_92492178_A_C	A	C	ALZ	SLC24A4	nonsynonymous_SNV	K533Q	0.1875	264/1408	0.188547	135/716	0.186416	129/692	20.7	0.05269	0.2088	0.848	.	.	.	.
chr14	92555774	14_92555774_GAGAGGA_G	GAGAGGA	G	ALZ	RIN3	nonframeshift_deletion	23_25del	0.00301205	5/1660	0	0/826	0.0059952	5/834	17.9	0.0006678	0.002028	0.902	.	.	.	.
chr14	92555846	14_92555846_G_A	G	A	ALZ	RIN3	nonsynonymous_SNV	R47H	0.000601685	1/1662	0.00120773	1/828	0	0/834	5.961	4.241e-05	0	0.902	.	.	.	.
chr14	92577375	14_92577375_C_T	C	T	ALZ	RIN3	nonsynonymous_SNV	R89W	0.00120773	2/1656	0.00121655	1/822	0.00119904	1/834	22.4	0.0006826	5.045e-05	0.902	.	.	.	.
chr14	92577441	14_92577441_G_A	G	A	ALZ	RIN3	nonsynonymous_SNV	E111K	0.0435866	70/1606	0.0414573	33/796	0.045679	37/810	13.14	0.005146	0.08499	0.902	.	.	.	.
chr14	92615445	14_92615445_A_G	A	G	ALZ	RIN3	nonsynonymous_SNV	I136V	0.000603865	1/1656	0	0/826	0.00120482	1/830	16.22	.	.	0.902	.	.	.	.
chr14	92651693	14_92651693_A_G	A	G	ALZ	RIN3	nonsynonymous_SNV	H215R	0.287004	477/1662	0.292271	242/828	0.281775	235/834	0.158	0.5353	0.2703	0.902	.	.	.	.
chr14	92651884	14_92651884_C_T	C	T	ALZ	RIN3	nonsynonymous_SNV	R279C	0.0142303	22/1546	0.0129199	10/774	0.015544	12/772	24.2	0.1701	0.001595	0.902	.	.	.	.
chr14	92652170	14_92652170_C_T	C	T	ALZ	RIN3	nonsynonymous_SNV	P374L	0.000603136	1/1658	0.00120773	1/828	0	0/830	21.9	0.0001194	0.0001265	0.902	.	.	.	.
chr14	92652226	14_92652226_G_A	G	A	ALZ	RIN3	nonsynonymous_SNV	E393K	0.000601685	1/1662	0.00120773	1/828	0	0/834	22.6	2.128e-05	7.575e-05	0.902	.	.	.	.
chr14	92652316	14_92652316_G_A	G	A	ALZ	RIN3	nonsynonymous_SNV	E423K	0.0013459	2/1486	0	0/736	0.00266667	2/750	14.54	.	.	0.902	.	.	.	.
chr14	92652323	14_92652323_C_T	C	T	ALZ	RIN3	nonsynonymous_SNV	T425M	0.445592	647/1452	0.441989	320/724	0.449176	327/728	7.726	0.1997	0.4414	0.902	.	.	.	.
chr14	92652329	14_92652329_G_A	G	A	ALZ	RIN3	nonsynonymous_SNV	R427Q	0.0545703	80/1466	0.045082	33/732	0.0640327	47/734	0.007	0.008189	0.02399	0.902	.	.	.	.
chr14	92652443	14_92652443_G_A	G	A	ALZ	RIN3	nonsynonymous_SNV	R465Q	0.000601685	1/1662	0	0/828	0.00119904	1/834	28.6	8.893e-06	2.519e-05	0.902	.	.	.	.
chr14	92652445	14_92652445_A_C	A	C	ALZ	RIN3	nonsynonymous_SNV	I466L	0.00120337	2/1662	0.00120773	1/828	0.00119904	1/834	2.368	0.002867	0	0.902	.	.	.	.
chr14	92652845	14_92652845_G_A	G	A	ALZ	RIN3	nonsynonymous_SNV	R599H	0.00783133	13/1660	0.00724638	6/828	0.00841346	7/832	26.5	5.062e-05	0.001033	0.902	.	.	.	.
chr14	92653051	14_92653051_G_A	G	A	ALZ	RIN3	nonsynonymous_SNV	A668T	0.00121655	2/1644	0.00122249	1/818	0.00121065	1/826	7.856	0.0003674	5.043e-05	0.902	.	.	.	.
chr14	92653075	14_92653075_G_A	G	A	ALZ	RIN3	nonsynonymous_SNV	E601Q	0.000635324	1/1574	0.00127226	1/786	0	0/788	33	2.697e-05	0	0.902	.	.	.	.
chr14	92653075	14_92653075_G_C	G	C	ALZ	RIN3	nonsynonymous_SNV	E676Q	0.000635324	1/1574	0	0/788	0.00127226	1/786	33	6.915e-07	0	0.902	.	.	.	.
chr14	92659250	14_92659250_GA_G	GA	G	ALZ	RIN3	frameshift_deletion	D706fs	0.000645995	1/1548	0	0/792	0.00132275	1/756	33	.	.	0.902	.	.	.	.
chr14	92659460	14_92659460_G_A	G	A	ALZ	RIN3	nonsynonymous_SNV	G776S	0.00152207	2/1314	0.00147493	1/678	0.00157233	1/636	24.2	6.758e-05	0	0.902	.	.	.	.
chr14	92676490	14_92676490_C_T	C	T	ALZ	RIN3	nonsynonymous_SNV	A784V	0.00137363	2/1456	0.00136986	1/730	0.00137741	1/726	33	1.026e-05	2.52e-05	0.902	.	.	.	.
chr14	92685145	14_92685145_G_A	G	A	ALZ	RIN3	nonsynonymous_SNV	V876I	0.00127065	2/1574	0.00257069	2/778	0	0/796	21.5	5.22e-05	0.001393	0.902	.	.	.	.
chr14	92688043	14_92688043_C_T	C	T	ALZ	RIN3	nonsynonymous_SNV	R917W	0.000603865	1/1656	0	0/824	0.00120192	1/832	25.1	3.321e-05	0.0003331	0.902	.	.	.	.
chr14	92688186	14_92688186_CGGT_C	CGGT	C	ALZ	RIN3	nonframeshift_deletion	965_965del	0.00275103	4/1454	0.0013587	1/736	0.00417827	3/718	8.09	0.001081	0.002925	0.902	.	.	.	.
chr14	92688202	14_92688202_GGCGGCGGGAGCCCGCCCTGCCTGGTGGT_G	GGCGGCGGGAGCCCGCCCTGCCTGGTGGT	G	ALZ	RIN3	frameshift_deletion	G970fs	0.00122249	2/1636	0.00122549	1/816	0.00121951	1/820	33	2.739e-05	2.236e-05	0.902	.	.	.	.
chr14	104772989	14_104772989_T_C	T	C	ALZ	AKT1	nonsynonymous_SNV	H354R	0.000603136	1/1658	0	0/826	0.00120192	1/832	28.5	.	.	0.212	.	.	.	.
chr14	104773953	14_104773953_C_G	C	G	ALZ	AKT1	nonsynonymous_SNV	D221H	0.00121212	2/1650	0	0/822	0.00241546	2/828	31	6.848e-07	0	0.212	.	.	.	.
chr14	104775735	14_104775735_TCTC_T	TCTC	T	ALZ	AKT1	nonframeshift_deletion	117_117del	0.00240674	4/1662	0.00483092	4/828	0	0/834	13.3	8.056e-06	2.229e-05	0.212	.	.	.	.
chr15	58611887	15_58611887_A_C	A	C	ALZ	ADAM10	nonsynonymous_SNV	F539C	0.000606061	1/1650	0.00121951	1/820	0	0/830	14.16	.	.	0.117	.	.	.	.
chr15	58633290	15_58633290_C_A	C	A	ALZ	ADAM10	nonsynonymous_SNV	G361V	0.000637755	1/1568	0.00127877	1/782	0	0/786	34	.	.	0.117	.	.	.	.
chr15	58643951	15_58643951_T_C	T	C	ALZ	ADAM10	nonsynonymous_SNV	T255A	0.00789793	13/1646	0.0110024	9/818	0.00483092	4/828	19.79	0.0003253	0.01084	0.117	.	.	.	.
chr15	58717620	15_58717620_G_C	G	C	ALZ	ADAM10	nonsynonymous_SNV	H55D	0.000636943	1/1570	0.00128535	1/778	0	0/792	22.1	6.157e-06	0.000227	0.117	.	.	.	.
chr15	61854548	15_61854548_T_C	T	C	PD	VPS13C	nonsynonymous_SNV	N3724S	0.000615006	1/1626	0.0012285	1/814	0	0/812	0.152	4.789e-06	0	0.676	.	.	.	.
chr15	61854930	15_61854930_C_CT	C	CT	PD	VPS13C	frameshift_insertion	D3701fs	0.000615764	1/1624	0.00123762	1/808	0	0/816	34	.	.	0.676	.	.	.	.
chr15	61854947	15_61854947_C_T	C	T	PD	VPS13C	nonsynonymous_SNV	G3695D	0.00563204	9/1598	0.00881612	7/794	0.00248756	2/804	19.06	3.957e-05	0.001366	0.676	.	.	.	.
chr15	61856336	15_61856336_A_C	A	C	PD	VPS13C	nonsynonymous_SNV	F3676V	0.000609013	1/1642	0	0/812	0.00120482	1/830	24.8	.	.	0.676	.	.	.	.
chr15	61856396	15_61856396_T_C	T	C	PD	VPS13C	nonsynonymous_SNV	I3656V	0.00462351	7/1514	0.00668449	5/748	0.00261097	2/766	0.421	2.055e-06	7.583e-05	0.676	.	.	.	.
chr15	61868675	15_61868675_C_T	C	T	PD	VPS13C	nonsynonymous_SNV	G3616D	0.00616523	10/1622	0.00615764	5/812	0.00617284	5/810	26.2	0.001051	0.02326	0.676	.	.	.	.
chr15	61868732	15_61868732_G_C	G	C	PD	VPS13C	nonsynonymous_SNV	P3597R	0.00185414	3/1618	0	0/806	0.00369458	3/812	25.7	1.368e-05	0.0004284	0.676	.	.	.	.
chr15	61869524	15_61869524_C_T	C	T	PD	VPS13C	nonsynonymous_SNV	S3575N	0.000601685	1/1662	0	0/828	0.00119904	1/834	26.7	2.736e-06	0	0.676	.	.	.	.
chr15	61872010	15_61872010_T_C	T	C	PD	VPS13C	nonsynonymous_SNV	I3535V	0.000605327	1/1652	0	0/822	0.00120482	1/830	24.3	.	.	0.676	.	.	.	.
chr15	61878691	15_61878691_T_C	T	C	PD	VPS13C	nonsynonymous_SNV	Q3353R	0.000628931	1/1590	0.00128205	1/780	0	0/810	18.58	.	.	0.676	.	.	.	.
chr15	61881792	15_61881792_C_A	C	A	PD	VPS13C	nonsynonymous_SNV	V3221L	0.00127551	2/1568	0.00128866	1/776	0.00126263	1/792	18.25	4.82e-06	0.000177	0.676	.	.	.	.
chr15	61882657	15_61882657_T_C	T	C	PD	VPS13C	nonsynonymous_SNV	Q3188R	0.00185874	3/1614	0.0025	2/800	0.0012285	1/814	23.1	7.586e-06	0.0001274	0.676	.	.	.	.
chr15	61882693	15_61882693_C_T	C	T	PD	VPS13C	nonsynonymous_SNV	R3176H	0.000627353	1/1594	0	0/796	0.00125313	1/798	11.89	3.605e-05	7.709e-05	0.676	.	.	.	.
chr15	61890300	15_61890300_G_A	G	A	PD	VPS13C	nonsynonymous_SNV	A3069V	0.000619579	1/1614	0	0/804	0.00123457	1/810	26.3	5.473e-06	2.519e-05	0.676	.	.	.	.
chr15	61890334	15_61890334_G_A	G	A	PD	VPS13C	nonsynonymous_SNV	R3058C	0.00186567	3/1608	0.0025	2/800	0.00123762	1/808	32	4.583e-05	0.0005794	0.676	.	.	.	.
chr15	61909089	15_61909089_G_A	G	A	PD	VPS13C	nonsynonymous_SNV	H2961Y	0.00121951	2/1640	0.00243902	2/820	0	0/820	25.4	6.841e-07	0	0.676	.	.	.	.
chr15	61910182	15_61910182_C_T	C	T	PD	VPS13C	nonsynonymous_SNV	D2947N	0.0018622	2/1074	0.00177305	1/564	0.00196078	1/510	22.6	1.64e-06	0	0.676	.	.	.	.
chr15	61910283	15_61910283_C_T	C	T	PD	VPS13C	nonsynonymous_SNV	S2913N	0.437198	724/1656	0.446731	369/826	0.427711	355/830	12.17	0.5435	0.4907	0.676	.	.	.	.
chr15	61911859	15_61911859_T_C	T	C	PD	VPS13C	nonsynonymous_SNV	N2899S	0.000687758	1/1454	0.00139276	1/718	0	0/736	15.11	7.545e-06	2.528e-05	0.676	.	.	.	.
chr15	61915725	15_61915725_G_A	G	A	PD	VPS13C	nonsynonymous_SNV	R2785C	0.00181378	3/1654	0.00121359	1/824	0.00240964	2/830	23.9	0.001402	0.0003275	0.676	.	.	.	.
chr15	61915809	15_61915809_C_T	C	T	PD	VPS13C	nonsynonymous_SNV	V2757I	0.00128205	2/1560	0.00254453	2/786	0	0/774	15.49	6.84e-06	2.519e-05	0.676	.	.	.	.
chr15	61915848	15_61915848_C_A	C	A	PD	VPS13C	nonsynonymous_SNV	D2744Y	0.000679348	1/1472	0	0/732	0.00135135	1/740	22.3	.	.	0.676	.	.	.	.
chr15	61917409	15_61917409_T_C	T	C	PD	VPS13C	nonsynonymous_SNV	I2663V	0.000630517	1/1586	0	0/784	0.00124688	1/802	3.39	2.873e-05	0	0.676	.	.	.	.
chr15	61917482	15_61917482_T_C	T	C	PD	VPS13C	nonsynonymous_SNV	I2638M	0.00186335	3/1610	0.00251889	2/794	0.00122549	1/816	7.202	1.915e-05	0.0005796	0.676	.	.	.	.
chr15	61917535	15_61917535_C_T	C	T	PD	VPS13C	nonsynonymous_SNV	V2621I	0.0151332	25/1652	0.0134146	11/820	0.0168269	14/832	20.6	0.0002244	0.007182	0.676	.	.	.	.
chr15	61919324	15_61919324_C_T	C	T	PD	VPS13C	nonsynonymous_SNV	G2535R	0.000786164	1/1272	0.0016129	1/620	0	0/652	25.2	6.873e-07	2.549e-05	0.676	.	.	.	.
chr15	61920099	15_61920099_C_T	C	T	PD	VPS13C	nonsynonymous_SNV	R2482H	0.00189873	3/1580	0.00128866	1/776	0.00248756	2/804	25.1	0.009472	0.0003788	0.676	.	.	.	.
chr15	61920297	15_61920297_T_C	T	C	PD	VPS13C	nonsynonymous_SNV	Y2416C	0.000617284	1/1620	0.00124378	1/804	0	0/816	25.3	0.0001044	0	0.676	.	.	.	.
chr15	61922408	15_61922408_C_T	C	T	PD	VPS13C	nonsynonymous_SNV	V2322M	0.0363196	60/1652	0.0362319	30/828	0.0364078	30/824	0.449	0.07271	0.03476	0.676	.	.	.	.
chr15	61922423	15_61922423_C_A	C	A	PD	VPS13C	nonsynonymous_SNV	A2317S	0.00181598	3/1652	0.00242131	2/826	0.00121065	1/826	6.769	1.985e-05	0.0007057	0.676	.	.	.	.
chr15	61922494	15_61922494_T_C	T	C	PD	VPS13C	nonsynonymous_SNV	H2293R	0.000604595	1/1654	0.00121065	1/826	0	0/828	22.9	1.984e-05	5.04e-05	0.676	.	.	.	.
chr15	61922680	15_61922680_G_A	G	A	PD	VPS13C	nonsynonymous_SNV	T2231M	0.000605327	1/1652	0.00121655	1/822	0	0/830	17.74	1.505e-05	5.041e-05	0.676	.	.	.	.
chr15	61929540	15_61929540_G_A	G	A	PD	VPS13C	nonsynonymous_SNV	P2083S	0.00722022	12/1662	0.00483092	4/828	0.00959233	8/834	9.078	6.157e-06	0.0001008	0.676	.	.	.	.
chr15	61929546	15_61929546_T_A	T	A	PD	VPS13C	nonsynonymous_SNV	I2081F	0.00120337	2/1662	0	0/828	0.00239808	2/834	14.44	9.509e-05	0.003302	0.676	.	.	.	.
chr15	61929659	15_61929659_G_C	G	C	PD	VPS13C	nonsynonymous_SNV	A2043G	0.0116137	19/1636	0.0110837	9/812	0.0121359	10/824	23.8	0.0001313	0.004284	0.676	.	.	.	.
chr15	61931104	15_61931104_C_G	C	G	PD	VPS13C	nonsynonymous_SNV	E2008D	0.000617284	1/1620	0	0/806	0.0012285	1/814	17.43	0.01882	2.52e-05	0.676	.	.	.	.
chr15	61931163	15_61931163_T_C	T	C	PD	VPS13C	nonsynonymous_SNV	M1989V	0.00494438	8/1618	0.0037037	3/810	0.00618812	5/808	0.115	3.078e-05	0.0009323	0.676	.	.	.	.
chr15	61934224	15_61934224_T_G	T	G	PD	VPS13C	nonsynonymous_SNV	N1955H	0.0602923	99/1642	0.0634146	52/820	0.0571776	47/822	13.42	0.01416	0.05876	0.676	.	.	.	.
chr15	61936686	15_61936686_G_A	G	A	PD	VPS13C	nonsynonymous_SNV	A1889V	0.000601685	1/1662	0	0/828	0.00119904	1/834	21.7	.	.	0.676	.	.	.	.
chr15	61940726	15_61940726_G_A	G	A	PD	VPS13C	nonsynonymous_SNV	S1841F	0.00977995	16/1636	0.0110024	9/818	0.00855746	7/818	17.75	0.0003503	0.01004	0.676	.	.	.	.
chr15	61940773	15_61940773_C_A	C	A	PD	VPS13C	nonsynonymous_SNV	L1825F	0.00124069	2/1612	0.00248756	2/804	0	0/808	1.624	.	.	0.676	.	.	.	.
chr15	61945873	15_61945873_T_C	T	C	PD	VPS13C	nonsynonymous_SNV	I1664V	0.00121803	2/1642	0.00123153	1/812	0.00120482	1/830	24.6	4.126e-05	0.001264	0.676	.	.	.	.
chr15	61947213	15_61947213_A_G	A	G	PD	VPS13C	nonsynonymous_SNV	I1619T	0.00126422	2/1582	0.00125945	1/794	0.00126904	1/788	23.6	6.785e-05	0.0002584	0.676	.	.	.	.
chr15	61947243	15_61947243_T_C	T	C	PD	VPS13C	nonsynonymous_SNV	N1609S	0.0013624	2/1468	0.00137363	1/728	0.00135135	1/740	20.1	1.373e-06	0	0.676	.	.	.	.
chr15	61949566	15_61949566_C_T	C	T	PD	VPS13C	nonsynonymous_SNV	A1546T	0.00122249	2/1636	0.00123457	1/810	0.00121065	1/826	25.8	6.852e-07	0	0.676	.	.	.	.
chr15	61950387	15_61950387_T_C	T	C	PD	VPS13C	nonsynonymous_SNV	I1523V	0.00184502	3/1626	0	0/812	0.0036855	3/814	0.577	1.986e-05	0.0006831	0.676	.	.	.	.
chr15	61950389	15_61950389_G_C	G	C	PD	VPS13C	nonsynonymous_SNV	T1522S	0.000613497	1/1630	0.0012285	1/814	0	0/816	20.3	8.767e-05	0.001569	0.676	.	.	.	.
chr15	61950998	15_61950998_T_C	T	C	PD	VPS13C	nonsynonymous_SNV	I1495V	0.0352287	57/1618	0.0336658	27/802	0.0367647	30/816	15	0.07186	0.03483	0.676	.	.	.	.
chr15	61961592	15_61961592_T_C	T	C	PD	VPS13C	nonsynonymous_SNV	Y1302C	0.034204	55/1608	0.0363409	29/798	0.0320988	26/810	27.2	0.07255	0.03452	0.676	.	.	.	.
chr15	61961776	15_61961776_T_G	T	G	PD	VPS13C	nonsynonymous_SNV	I1241L	0.000646831	1/1546	0.00128205	1/780	0	0/766	4.657	2.258e-05	0.0006299	0.676	.	.	.	.
chr15	61961835	15_61961835_G_A	G	A	PD	VPS13C	nonsynonymous_SNV	A1221V	0.000609756	1/1640	0	0/810	0.00120482	1/830	27.8	.	.	0.676	.	.	.	.
chr15	61961848	15_61961848_C_T	C	T	PD	VPS13C	nonsynonymous_SNV	A1217T	0.000607533	1/1646	0.00122549	1/816	0	0/830	25.8	1.71e-05	2.52e-05	0.676	.	.	.	.
chr15	61962790	15_61962790_T_C	T	C	PD	VPS13C	nonsynonymous_SNV	I1132V	0.187271	306/1634	0.189951	155/816	0.184597	151/818	10.91	0.04063	0.2142	0.676	.	.	.	.
chr15	61967438	15_61967438_C_T	C	T	PD	VPS13C	nonsynonymous_SNV	R974K	0.83649	1325/1584	0.835897	652/780	0.837065	673/804	13.12	0.5898	0.8632	0.676	.	.	.	.
chr15	61972644	15_61972644_A_T	A	T	PD	VPS13C	nonsynonymous_SNV	L913H	0.000621118	1/1610	0	0/802	0.00123762	1/808	26.2	.	.	0.676	.	.	.	.
chr15	61972755	15_61972755_T_A	T	A	PD	VPS13C	nonsynonymous_SNV	D876V	0.000615006	1/1626	0	0/806	0.00121951	1/820	24.2	.	.	0.676	.	.	.	.
chr15	61973469	15_61973469_C_G	C	G	PD	VPS13C	nonsynonymous_SNV	D868H	0.000621891	1/1608	0	0/792	0.00122549	1/816	17.78	.	.	0.676	.	.	.	.
chr15	61973474	15_61973474_A_G	A	G	PD	VPS13C	nonsynonymous_SNV	L866S	0.000620347	1/1612	0.00126263	1/792	0	0/820	22.7	3.151e-05	0.001112	0.676	.	.	.	.
chr15	61977090	15_61977090_T_G	T	G	PD	VPS13C	nonsynonymous_SNV	R800S	0.0065703	10/1522	0.00271739	2/736	0.0101781	8/786	23.5	0.000216	0.007614	0.676	.	.	.	.
chr15	61978645	15_61978645_T_G	T	G	PD	VPS13C	nonsynonymous_SNV	Q757H	0.00207756	3/1444	0.00284091	2/704	0.00135135	1/740	11.86	1.919e-05	0.0006834	0.676	.	.	.	.
chr15	61981430	15_61981430_T_C	T	C	PD	VPS13C	nonsynonymous_SNV	N693S	0.000625	1/1600	0.00125	1/800	0	0/800	22.8	.	.	0.676	.	.	.	.
chr15	61981478	15_61981478_C_T	C	T	PD	VPS13C	nonsynonymous_SNV	G677E	0.000611995	1/1634	0	0/810	0.00121359	1/824	32	.	.	0.676	.	.	.	.
chr15	61983868	15_61983868_G_T	G	T	PD	VPS13C	nonsynonymous_SNV	D622E	0.0142327	23/1616	0.0137157	11/802	0.014742	12/814	21.5	0.0001573	0.004637	0.676	.	.	.	.
chr15	61984004	15_61984004_G_A	G	A	PD	VPS13C	nonsynonymous_SNV	A577V	0.000618812	1/1616	0.00124069	1/806	0	0/810	26.4	1.78e-05	0.0005294	0.676	.	.	.	.
chr15	61991799	15_61991799_T_A	T	A	PD	VPS13C	nonsynonymous_SNV	I453F	0.000623441	1/1604	0.00125313	1/798	0	0/806	23.7	.	.	0.676	.	.	.	.
chr15	62022380	15_62022380_A_DUP	A	<DUP>	PD	VPS13C	SV_Duplication	chr15:62022380-62029309	0.00131234	2/1524	0.00269542	2/742	0	0/782	.	.	.	0.676	.	.	.	.
chr15	62023806	15_62023806_G_T	G	T	PD	VPS13C	nonsynonymous_SNV	P163H	0.000615764	1/1624	0	0/802	0.00121655	1/822	19.83	5.485e-06	0	0.676	.	.	.	.
chr15	62023836	15_62023836_C_T	C	T	PD	VPS13C	nonsynonymous_SNV	R153H	0.190123	308/1620	0.191729	153/798	0.188564	155/822	23.7	0.03902	0.2131	0.676	.	.	.	.
chr15	62023837	15_62023837_G_A	G	A	PD	VPS13C	nonsynonymous_SNV	R153C	0.00246914	4/1620	0.00125313	1/798	0.00364964	3/822	33	0.0001337	0.003493	0.676	.	.	.	.
chr15	62044253	15_62044253_T_C	T	C	PD	VPS13C	nonsynonymous_SNV	N35D	0.000704225	1/1420	0.00146199	1/684	0	0/736	22.8	.	.	0.676	.	.	.	.
chr15	64395440	15_64395440_G_T	G	T	ALZ	TRIP4	nonsynonymous_SNV	G105V	0.000603136	1/1658	0	0/826	0.00120192	1/832	16.89	.	.	0.668	.	.	.	.
chr15	64397709	15_64397709_C_A	C	A	ALZ	TRIP4	nonsynonymous_SNV	P170H	0.000625782	1/1598	0.00125313	1/798	0	0/800	25.3	.	.	0.668	.	.	.	.
chr15	64397765	15_64397765_C_A	C	A	ALZ	TRIP4	nonsynonymous_SNV	R189S	0.000603136	1/1658	0.00121065	1/826	0	0/832	23.9	.	.	0.676	.	.	.	.
chr15	64418553	15_64418553_A_ACAGGTG	A	ACAGGTG	ALZ	TRIP4	nonframeshift_insertion	T395delinsTGA	0.00543478	9/1656	0.00728155	6/824	0.00360577	3/832	17.5	1.985e-05	0.0007129	0.676	.	.	.	.
chr15	64425548	15_64425548_T_C	T	C	ALZ	TRIP4	nonsynonymous_SNV	F498L	0.000617284	1/1620	0.00124069	1/806	0	0/814	25	.	.	0.668	.	.	.	.
chr15	64445069	15_64445069_A_G	A	G	ALZ	TRIP4	nonsynonymous_SNV	M547V	0.00121065	2/1652	0.00243309	2/822	0	0/830	23.2	2.748e-06	0	0.668	.	.	.	.
chr15	89316763	15_89316763_C_A	C	A	PD	POLG	nonsynonymous_SNV	Q1236H	0.00183374	3/1636	0.00122249	1/818	0.00244499	2/818	20.8	0.07383	0.000126	0.555	.	.	.	.
chr15	89317460	15_89317460_G_A	G	A	PD	POLG	nonsynonymous_SNV	R1187W	0.000608273	1/1644	0	0/820	0.00121359	1/824	26.1	0.0004727	5.038e-05	0.555	.	.	.	.
chr15	89318587	15_89318587_G_A	G	A	PD	POLG	nonsynonymous_SNV	R1146C	0.00185185	3/1620	0.0037037	3/810	0	0/810	32	0.0001491	0.0001763	0.555	.	.	.	.
chr15	89318595	15_89318595_T_C	T	C	PD	POLG	nonsynonymous_SNV	E1143G	0.00308261	5/1622	0.00247525	2/808	0.0036855	3/814	20.4	0.03834	7.557e-05	0.555	.	.	.	.
chr15	89318598	15_89318598_C_T	C	T	PD	POLG	nonsynonymous_SNV	R1142Q	0.000617284	1/1620	0.00124069	1/806	0	0/814	20.9	1.437e-05	2.519e-05	0.555	.	.	.	.
chr15	89318671	15_89318671_A_G	A	G	PD	POLG	nonsynonymous_SNV	W1118R	0.000605327	1/1652	0	0/826	0.00121065	1/826	27.4	.	.	0.555	.	.	.	.
chr15	89319062	15_89319062_C_A	C	A	PD	POLG	nonsynonymous_SNV	A1048S	0.000641849	1/1558	0.00128205	1/780	0	0/778	19.06	1.368e-06	0	0.555	.	.	.	.
chr15	89319065	15_89319065_G_A	G	A	PD	POLG	nonsynonymous_SNV	R1047W	0.00318066	5/1572	0.00383632	3/782	0.00253165	2/790	26.9	5.062e-05	0.0001008	0.555	.	.	.	.
chr15	89320857	15_89320857_GCTCA_ACTCA	GCTCA	ACTCA	PD	POLG	short_InDels	Structural	0.0143541	18/1254	0.0126582	8/632	0.0160772	10/622	32	0.0002429	0.006552	0.555	.	.	.	.
chr15	89320857	15_89320857_GCTCA_G	GCTCA	G	PD	POLG	short_InDels	Structural	0.000797448	1/1254	0.00158228	1/632	0	0/622	32	0.0002429	0.006552	0.555	.	.	.	.
chr15	89320863	15_89320863_C_T	C	T	PD	POLG	nonsynonymous_SNV	A962T	0.000718391	1/1392	0.00143678	1/696	0	0/696	28.4	4.105e-06	0.0001259	0.555	.	.	.	.
chr15	89325554	15_89325554_T_TGA	T	TGA	PD	POLG	frameshift_insertion	S615fs	0.00065189	1/1534	0.00129534	1/772	0	0/762	34	.	.	0.555	.	.	.	.
chr15	89326658	15_89326658_T_C	T	C	PD	POLG	nonsynonymous_SNV	T556A	0.00060241	1/1660	0.00121065	1/826	0	0/834	12.66	.	.	0.555	.	.	.	.
chr15	89330081	15_89330081_C_G	C	G	PD	POLG	nonsynonymous_SNV	Q285H	0.000621891	1/1608	0.00124069	1/806	0	0/802	34	3.011e-05	0	0.555	.	.	.	.
chr15	89333255	15_89333255_G_C	G	C	PD	POLG	nonsynonymous_SNV	P167R	0.000653595	1/1530	0	0/768	0.00131234	1/762	0.775	7.087e-07	0	0.555	.	.	.	.
chr15	89333596	15_89333596_TTGCTGCTGC_TTGCTGC	TTGCTGCTGC	TTGCTGC	PD	POLG	short_InDels	Structural	0.0726183	109/1501	0.0742188	57/768	0.0700809	52/742	5.42	0.02958	0.001099	0.555	.	.	.	.
chr15	89333596	15_89333596_TTGCTGCTGC_T	TTGCTGCTGC	T	PD	POLG	short_InDels	Structural	0.000662252	1/1510	0.00130208	1/768	0	0/742	5.42	0.02958	0.001099	0.555	.	.	.	.
chr15	89333596	15_89333596_TTGCTGCTGC_TTGC	TTGCTGCTGC	TTGC	PD	POLG	short_InDels	Structural	0.000662252	1/1510	0.00130208	1/768	0	0/742	5.42	0.02958	0.001099	0.555	.	.	.	.
chr15	89333596	15_89333596_TTGCTGCTGC_TTGCTGCTGCTGC	TTGCTGCTGC	TTGCTGCTGCTGC	PD	POLG	short_InDels	Structural	0.0344371	52/1510	0.0403646	31/768	0.0283019	21/742	5.42	0.02958	0.001099	0.555	.	.	.	.
chr15	89333596	15_89333596_TTGCTGCTGC_TTGCTGCTGCTGCTGC	TTGCTGCTGC	TTGCTGCTGCTGCTGC	PD	POLG	short_InDels	Structural	0.00198675	3/1510	0	0/768	0.00404313	3/742	5.42	0.02958	0.001099	0.555	.	.	.	.
chr15	89333627	15_89333627_T_C	T	C	PD	POLG	short_InDels	Structural	0.00863132	14/1622	0.0110565	9/814	0.00618812	5/808	1.132	0.004434	0.003082	0.555	.	.	.	.
chr15	89333627	15_89333627_T_TGCC	T	TGCC	PD	POLG	short_InDels	Structural	0.00369914	6/1622	0.004914	4/814	0.00247525	2/808	6.83	0.0002668	0.0002531	0.555	.	.	.	.
chr15	89333669	15_89333669_G_C	G	C	PD	POLG	nonsynonymous_SNV	S29C	0.000636943	1/1570	0.00127551	1/784	0	0/786	24.9	4.974e-06	0.0001084	0.555	.	.	.	.
chr16	29813466	16_29813466_C_G	C	G	OTHERS	PRRT2	nonsynonymous_SNV	P138A	0.0804769	108/1342	0.0737463	50/678	0.0873494	58/664	13.72	0.007787	0.1455	0.63	.	.	.	.
chr16	29813493	16_29813493_G_C	G	C	OTHERS	PRRT2	nonsynonymous_SNV	D147H	0.0114865	17/1480	0.00923483	7/758	0.0138504	10/722	13.67	0.0004283	0.01164	0.63	.	.	.	.
chr16	29813763	16_29813763_G_A	G	A	OTHERS	PRRT2	nonsynonymous_SNV	G237R	0.000601685	1/1662	0.00120773	1/828	0	0/834	25.6	3.399e-05	0.001164	0.63	.	.	.	.
chr16	29814528	16_29814528_A_AC	A	AC	OTHERS	PRRT2	frameshift_insertion	T359fs	0.00120627	2/1658	0.00242131	2/826	0	0/832	32	6.245e-07	2.266e-05	0.63	.	.	.	.
chr16	29814612	16_29814612_C_T	C	T	OTHERS	PRRT2	nonsynonymous_SNV	L387F	0.00120773	2/1656	0.00120773	1/828	0.00120773	1/828	16.47	2.738e-05	0.0008565	0.63	.	.	.	.
chr16	31182635	16_31182635_G_A	G	A	ALS	FUS	nonsynonymous_SNV	S54N	0.00180723	3/1660	0	0/826	0.00359712	3/834	22	2.736e-06	2.519e-05	0.237	.	.	.	.
chr16	31184220	16_31184220_G_A	G	A	ALS	FUS	nonsynonymous_SNV	S116N	0.000762195	1/1312	0	0/656	0.00152439	1/656	21.5	.	.	0.237	.	.	.	.
chr16	31186831	16_31186831_TTGG_T	TTGG	T	ALS	FUS	nonframeshift_deletion	265_266del	0.000601685	1/1662	0	0/828	0.00119904	1/834	7.1	0.0002962	0.0006267	0.237	.	.	.	.
chr16	31190282	16_31190282_G_A	G	A	ALS	FUS	nonsynonymous_SNV	M392I	0.00120627	2/1658	0.00121359	1/824	0.00119904	1/834	27.2	1.779e-05	0.0006297	0.237	.	.	.	.
chr16	31190797	16_31190797_C_T	C	T	ALS	FUS	nonsynonymous_SNV	P450S	0.000605327	1/1652	0	0/824	0.00120773	1/828	24.7	7.114e-05	0	0.237	.	.	.	.
chr16	31190965	16_31190965_G_A	G	A	ALS	FUS	nonsynonymous_SNV	G466S	0.00137363	2/1456	0	0/726	0.00273973	2/730	22.5	2.534e-05	2.521e-05	0.237	.	.	.	.
chr16	31191406	16_31191406_C_A	C	A	ALS	FUS	nonsynonymous_SNV	H517N	0.000612745	1/1632	0.00122249	1/818	0	0/814	24.4	6.843e-07	0	0.237	.	.	.	.
chr16	46660651	16_46660651_C_T	C	T	PD	VPS35	nonsynonymous_SNV	V738I	0.000659631	1/1516	0	0/764	0.00132979	1/752	22.5	.	.	0.313	.	.	.	.
chr16	46661717	16_46661717_C_A	C	A	PD	VPS35	splicing	splicing	0.00124378	2/1608	0	0/794	0.002457	2/814	34	.	.	0.313	0	0	0	1
chr16	46662275	16_46662275_A_G	A	G	PD	VPS35	nonsynonymous_SNV	S679P	0.00121212	2/1650	0	0/822	0.00241546	2/828	25.8	4.788e-06	0.0001763	0.313	.	.	.	.
chr16	46663081	16_46663081_C_A	C	A	PD	VPS35	nonsynonymous_SNV	A577S	0.000603136	1/1658	0.00121065	1/826	0	0/832	22.2	.	.	0.313	.	.	.	.
chr16	46671705	16_46671705_C_G	C	G	PD	VPS35	nonsynonymous_SNV	L508F	0.0012987	2/1540	0.00259067	2/772	0	0/768	33	.	.	0.313	.	.	.	.
chr16	46671734	16_46671734_G_A	G	A	PD	VPS35	nonsynonymous_SNV	R499C	0.000645161	1/1550	0.00129534	1/772	0	0/778	23.2	1.915e-05	2.519e-05	0.313	.	.	.	.
chr16	46678954	16_46678954_G_A	G	A	PD	VPS35	nonsynonymous_SNV	R237C	0.000615006	1/1626	0.00123457	1/810	0	0/816	25.3	8.893e-06	0	0.313	.	.	.	.
chr16	46679019	16_46679019_T_C	T	C	PD	VPS35	nonsynonymous_SNV	E215G	0.000603136	1/1658	0	0/826	0.00120192	1/832	28.8	.	.	0.313	.	.	.	.
chr16	46683603	16_46683603_T_C	T	C	PD	VPS35	nonsynonymous_SNV	T3A	0.00120919	2/1654	0.00121655	1/822	0.00120192	1/832	20.8	1.234e-05	0	0.313	.	.	.	.
chr16	81854452	16_81854452_A_T	A	T	ALZ	PLCG2	nonsynonymous_SNV	M68L	0.000605327	1/1652	0.00121951	1/820	0	0/832	19.22	6.844e-06	0.0002519	0.281	.	.	.	.
chr16	81858293	16_81858293_T_G	T	G	ALZ	PLCG2	nonsynonymous_SNV	L123R	0.00060241	1/1660	0	0/828	0.00120192	1/832	23.9	6.842e-07	0	0.281	.	.	.	.
chr16	81869239	16_81869239_A_G	A	G	ALZ	PLCG2	nonsynonymous_SNV	I169V	0.00180505	3/1662	0.00120773	1/828	0.00239808	2/834	16.45	1.71e-05	0.0006297	0.281	.	.	.	.
chr16	81870866	16_81870866_C_G	C	G	ALZ	PLCG2	nonsynonymous_SNV	H193Q	0.0127877	20/1564	0.00899743	7/778	0.0165394	13/786	16.55	0.0003023	0.007113	0.281	.	.	.	.
chr16	81900676	16_81900676_G_A	G	A	ALZ	PLCG2	nonsynonymous_SNV	A420T	0.00241255	4/1658	0.00483092	4/828	0	0/830	16.68	0.001712	5.042e-05	0.281	.	.	.	.
chr16	81905467	16_81905467_A_G	A	G	ALZ	PLCG2	nonsynonymous_SNV	K476R	0.00123457	2/1620	0	0/808	0.00246305	2/812	17.35	3.42e-06	0.0001008	0.281	.	.	.	.
chr16	81912673	16_81912673_A_G	A	G	ALZ	PLCG2	nonsynonymous_SNV	I671V	0.00060241	1/1660	0.00120773	1/828	0	0/832	13.82	0.003605	2.521e-05	0.281	.	.	.	.
chr16	81921216	16_81921216_C_T	C	T	ALZ	PLCG2	nonsynonymous_SNV	L752F	0.000641849	1/1558	0.00126582	1/790	0	0/768	22.5	.	.	0.281	.	.	.	.
chr16	81931601	16_81931601_C_A	C	A	ALZ	PLCG2	nonsynonymous_SNV	L896I	0.001287	2/1554	0	0/778	0.00257732	2/776	24.4	6.841e-07	2.519e-05	0.281	.	.	.	.
chr16	81937806	16_81937806_C_T	C	T	ALZ	PLCG2	nonsynonymous_SNV	T1034M	0.00181378	3/1654	0.00121359	1/824	0.00240964	2/830	26.4	1.163e-05	0.000126	0.281	.	.	.	.
chr16	81937814	16_81937814_G_A	G	A	ALZ	PLCG2	nonsynonymous_SNV	V1037I	0.000609013	1/1642	0	0/820	0.00121655	1/822	23.2	1.71e-05	0.0001259	0.281	.	.	.	.
chr16	81938907	16_81938907_C_T	C	T	ALZ	PLCG2	nonsynonymous_SNV	T1102M	0.000603865	1/1656	0	0/822	0.00119904	1/834	24.9	1.385e-05	0.000101	0.281	.	.	.	.
chr17	28372035	17_28372035_G_A	G	A	ALS	SARM1	nonsynonymous_SNV	M1I	0.000609013	1/1642	0	0/820	0.00121655	1/822	26.6	.	.	1.143	.	.	.	.
chr17	28372234	17_28372234_G_T	G	T	ALS	SARM1	nonsynonymous_SNV	A68S	0.00198675	3/1510	0.00262467	2/762	0.0013369	1/748	17.31	0.0007774	0.03357	1.143	.	.	.	.
chr17	28372406	17_28372406_G_T	G	T	ALS	SARM1	nonsynonymous_SNV	G125V	0.000607533	1/1646	0	0/826	0.00121951	1/820	27.8	.	.	1.143	.	.	.	.
chr17	28381575	17_28381575_GGAGGTGGAGCGC_G	GGAGGTGGAGCGC	G	ALS	SARM1	nonframeshift_deletion	282_285del	0.000606796	1/1648	0.00121065	1/826	0	0/822	20.8	6.195e-07	0	1.143	.	.	.	.
chr17	28395971	17_28395971_G_A	G	A	ALS	SARM1	nonsynonymous_SNV	E664K	0.00157729	2/1268	0.00319489	2/626	0	0/642	24.8	4.652e-05	0.0005038	1.143	.	.	.	.
chr17	44349222	17_44349222_T_C	T	C	DEM	GRN	nonsynonymous_SNV	C20R	0.000686813	1/1456	0	0/742	0.00140056	1/714	25.2	4.105e-06	7.557e-05	0.288	.	.	.	.
chr17	44349250	17_44349250_C_T	C	T	DEM	GRN	nonsynonymous_SNV	A29V	0.000735294	1/1360	0	0/676	0.00146199	1/684	19.72	6.842e-07	0	0.288	.	.	.	.
chr17	44349292	17_44349292_G_A	G	A	DEM	GRN	nonsynonymous_SNV	R43H	0.00407056	6/1474	0.0027027	2/740	0.00544959	4/734	7.124	3.284e-05	0.0001008	0.288	.	.	.	.
chr17	44349456	17_44349456_C_A	C	A	DEM	GRN	nonsynonymous_SNV	L57M	0.000621118	1/1610	0	0/802	0.00123762	1/808	20.7	.	.	0.288	.	.	.	.
chr17	44349477	17_44349477_G_A	G	A	DEM	GRN	nonsynonymous_SNV	D64N	0.00133511	2/1498	0.00133333	1/750	0.0013369	1/748	6.133	6.841e-07	0	0.288	.	.	.	.
chr17	44350237	17_44350237_C_A	C	A	DEM	GRN	nonsynonymous_SNV	S120Y	0.000604595	1/1654	0.00121065	1/826	0	0/828	2.085	0.000652	2.52e-05	0.288	.	.	.	.
chr17	44350469	17_44350469_T_C	T	C	DEM	GRN	nonsynonymous_SNV	C164R	0.00120773	2/1656	0.00121359	1/824	0.00120192	1/832	28.7	.	.	0.288	.	.	.	.
chr17	44350476	17_44350476_C_T	C	T	DEM	GRN	nonsynonymous_SNV	P166L	0.000607533	1/1646	0.00121655	1/822	0	0/824	25.7	3.557e-05	0.000529	0.288	.	.	.	.
chr17	44350795	17_44350795_C_A	C	A	DEM	GRN	nonsynonymous_SNV	P235T	0.000770416	1/1298	0.00151515	1/660	0	0/638	24.4	.	.	0.288	.	.	.	.
chr17	44351059	17_44351059_T_C	T	C	DEM	GRN	nonsynonymous_SNV	L244P	0.000703235	1/1422	0.00139276	1/718	0	0/704	23.5	.	.	0.288	.	.	.	.
chr17	44351130	17_44351130_A_C	A	C	DEM	GRN	nonsynonymous_SNV	T268P	0.00120919	2/1654	0	0/822	0.00240385	2/832	5.84	.	.	0.288	.	.	.	.
chr17	44351410	17_44351410_A_AC	A	AC	DEM	GRN	frameshift_insertion	T295fs	0.000620347	1/1612	0.00123457	1/810	0	0/802	34	.	.	0.288	.	.	.	.
chr17	44352192	17_44352192_G_A	G	A	DEM	GRN	nonsynonymous_SNV	G453R	0.00203528	3/1474	0.00273224	2/732	0.00134771	1/742	32	2.053e-06	5.038e-05	0.288	.	.	.	.
chr17	44352353	17_44352353_G_A	G	A	DEM	GRN	nonsynonymous_SNV	E476K	0.00123305	2/1622	0.00244499	2/818	0	0/804	25.8	1.095e-05	0	0.288	.	.	.	.
chr17	44352387	17_44352387_C_A	C	A	DEM	GRN	nonsynonymous_SNV	T487N	0.000635324	1/1574	0	0/788	0.00127226	1/786	24.9	2.737e-06	0	0.288	.	.	.	.
chr17	44352387	17_44352387_C_T	C	T	DEM	GRN	nonsynonymous_SNV	T487I	0.00381194	6/1574	0.00507614	4/788	0.00254453	2/786	24.7	4.105e-06	7.557e-05	0.288	.	.	.	.
chr17	44352679	17_44352679_C_T	C	T	DEM	GRN	nonsynonymous_SNV	R555W	0.00060241	1/1660	0.00120773	1/828	0	0/832	19.26	2.538e-05	0.0001763	0.288	.	.	.	.
chr17	44352737	17_44352737_G_A	G	A	DEM	GRN	nonsynonymous_SNV	R574H	0.0018315	3/1638	0.00122249	1/818	0.00243902	2/820	12.63	1.371e-05	0.0001511	0.288	.	.	.	.
chr17	45893951	17_45893951_A_DEL	A	<DEL>	DEM	GRN	SV_Deletion	chr17:45893951-45897661	0.000643501	1/1554	0.0013089	1/764	0	0/790	.	.	.	0.288	.	.	.	.
chr17	45962396	17_45962396_T_G	T	G	DEM	MAPT	nonsynonymous_SNV	L20W	0.000628141	1/1592	0.00125313	1/798	0	0/794	18.37	.	.	0.273	.	.	.	.
chr17	45983198	17_45983198_G_A	G	A	DEM	MAPT	nonsynonymous_SNV	V132I	0.000606061	1/1650	0.00120773	1/828	0	0/822	8.348	2.403e-05	0.0003786	0.273	.	.	.	.
chr17	45983216	17_45983216_C_G	C	G	DEM	MAPT	nonsynonymous_SNV	R138G	0.000603136	1/1658	0	0/828	0.00120482	1/830	0.002	.	.	0.273	.	.	.	.
chr17	45983222	17_45983222_C_T	C	T	DEM	MAPT	nonsynonymous_SNV	P140S	0.00362319	6/1656	0.00724638	6/828	0	0/828	18.75	0.0002339	0.007588	0.273	.	.	.	.
chr17	45983354	17_45983354_G_A	G	A	DEM	MAPT	nonsynonymous_SNV	A184T	0.000907441	1/1102	0	0/570	0.0018797	1/532	9.303	3.575e-05	2.534e-05	0.273	.	.	.	.
chr17	45983409	17_45983409_C_T	C	T	DEM	MAPT	nonsynonymous_SNV	P202L	0.0036855	6/1628	0.00488998	4/818	0.00246914	2/810	15.73	0.1938	0.000885	0.273	.	.	.	.
chr17	45983427	17_45983427_G_A	G	A	DEM	MAPT	nonsynonymous_SNV	G208D	0.00785973	13/1654	0.00728155	6/824	0.00843373	7/830	13.37	3.506e-05	0.0003286	0.273	.	.	.	.
chr17	45983493	17_45983493_A_G	A	G	DEM	MAPT	nonsynonymous_SNV	Q230R	0.0157959	26/1646	0.0134474	11/818	0.0181159	15/828	16.45	0.04999	0.01468	0.273	.	.	.	.
chr17	45983592	17_45983592_G_A	G	A	DEM	MAPT	nonsynonymous_SNV	G263D	0.000609013	1/1642	0	0/818	0.00121359	1/824	18.54	6.845e-07	0	0.273	.	.	.	.
chr17	45983657	17_45983657_G_A	G	A	DEM	MAPT	nonsynonymous_SNV	D285N	0.00503145	8/1590	0.00505051	4/792	0.00501253	4/798	4.843	0.1936	0.0009068	0.273	.	.	.	.
chr17	45983670	17_45983670_T_C	T	C	DEM	MAPT	nonsynonymous_SNV	V289A	0.00485437	8/1648	0.00486618	4/822	0.00484262	4/826	0.723	0.1936	0.0008816	0.273	.	.	.	.
chr17	45983868	17_45983868_C_A	C	A	DEM	MAPT	nonsynonymous_SNV	S355Y	0.00129199	2/1548	0.00254453	2/786	0	0/762	18.33	.	.	0.273	.	.	.	.
chr17	45983894	17_45983894_C_T	C	T	DEM	MAPT	nonsynonymous_SNV	R364W	0.000621118	1/1610	0	0/804	0.00124069	1/806	22.9	4.886e-06	0	0.273	.	.	.	.
chr17	45983906	17_45983906_G_A	G	A	DEM	MAPT	nonsynonymous_SNV	V368I	0.000611995	1/1634	0	0/816	0.00122249	1/818	0.966	5.611e-06	2.537e-05	0.273	.	.	.	.
chr17	45983912	17_45983912_C_T	C	T	DEM	MAPT	nonsynonymous_SNV	R370W	0.0042735	7/1638	0.00488998	4/818	0.00365854	3/820	25.1	0.1943	0.0009136	0.273	.	.	.	.
chr17	45987043	17_45987043_G_A	G	A	DEM	MAPT	nonsynonymous_SNV	R377H	0.000610501	1/1638	0	0/812	0.00121065	1/826	32	3.559e-05	0.0001008	0.273	.	.	.	.
chr17	45990016	17_45990016_T_C	T	C	DEM	MAPT	nonsynonymous_SNV	Y441H	0.604693	1005/1662	0.603865	500/828	0.605516	505/834	15.33	0.2267	0.5913	0.273	.	.	.	.
chr17	45990034	17_45990034_T_C	T	C	DEM	MAPT	nonsynonymous_SNV	S447P	0.00421179	7/1662	0.00483092	4/828	0.00359712	3/834	17.55	0.1936	0.0008817	0.273	.	.	.	.
chr17	45990038	17_45990038_G_A	G	A	DEM	MAPT	nonsynonymous_SNV	R448Q	0.00120337	2/1662	0	0/828	0.00239808	2/834	24.7	4.036e-05	0	0.273	.	.	.	.
chr17	45991482	17_45991482_T_C	T	C	DEM	MAPT	nonsynonymous_SNV	I468T	0.00181378	3/1654	0	0/824	0.00361446	3/830	20.7	0.000238	7.557e-05	0.273	.	.	.	.
chr17	45993953	17_45993953_C_G	C	G	DEM	MAPT	nonsynonymous_SNV	P513A	0.00985222	16/1624	0.00744417	6/806	0.0122249	10/818	11.19	7.022e-05	0.0022	0.273	.	.	.	.
chr17	45996653	17_45996653_G_A	G	A	DEM	MAPT	nonsynonymous_SNV	G606R	0.000601685	1/1662	0.00120773	1/828	0	0/834	29.9	.	.	0.273	.	.	.	.
chr17	46024032	17_46024032_C_T	C	T	DEM	MAPT	nonsynonymous_SNV	S731L	0.00065189	1/1534	0.00128205	1/780	0	0/754	31	6.841e-06	0	0.273	.	.	.	.
chr17	49210737	17_49210737_C_T	C	T	ALZ	ABI3	stopgain	Q5X	0.00060241	1/1660	0.00121065	1/826	0	0/834	40	2.85e-06	0	1.022	.	.	.	.
chr17	49216534	17_49216534_A_C	A	C	ALZ	ABI3	nonsynonymous_SNV	T41P	0.000818331	1/1222	0	0/626	0.00167785	1/596	21.9	7.029e-07	2.598e-05	1.022	.	.	.	.
chr17	49216544	17_49216544_G_A	G	A	ALZ	ABI3	nonsynonymous_SNV	R44Q	0.13727	179/1304	0.135135	90/666	0.139498	89/638	25.2	0.06667	0.1074	1.022	.	.	.	.
chr17	49216577	17_49216577_C_T	C	T	ALZ	ABI3	nonsynonymous_SNV	T55I	0.00062422	1/1602	0	0/804	0.00125313	1/798	25.2	2.743e-06	0	1.022	.	.	.	.
chr17	49217742	17_49217742_G_A	G	A	ALZ	ABI3	nonsynonymous_SNV	V97M	0.000603865	1/1656	0.00120773	1/828	0	0/828	25.3	6.879e-07	2.582e-05	1.022	.	.	.	.
chr17	49217803	17_49217803_G_T	G	T	ALZ	ABI3	nonsynonymous_SNV	R117L	0.00122249	2/1636	0.00121951	1/820	0.00122549	1/816	20.9	4.112e-06	2.539e-05	1.022	.	.	.	.
chr17	49217877	17_49217877_A_G	A	G	ALZ	ABI3	nonsynonymous_SNV	N142D	0.000601685	1/1662	0.00120773	1/828	0	0/834	20.6	.	.	1.022	.	.	.	.
chr17	49219935	17_49219935_T_C	T	C	ALZ	ABI3	nonsynonymous_SNV	F209S	1	1570/1570	1	784/784	1	786/786	16.22	0.991	1	1.022	.	.	.	.
chr17	49219938	17_49219938_C_T	C	T	ALZ	ABI3	nonsynonymous_SNV	S210F	0.000626566	1/1596	0.00124688	1/802	0	0/794	25.3	5.013e-06	2.741e-05	1.022	.	.	.	.
chr17	49220254	17_49220254_C_T	C	T	ALZ	ABI3	nonsynonymous_SNV	P244S	0.00543478	9/1656	0.00605327	5/826	0.00481928	4/830	21.5	4.116e-06	0.000101	1.022	.	.	.	.
chr17	49220310	17_49220310_G_T	G	T	ALZ	ABI3	nonsynonymous_SNV	L262F	0.00120482	2/1660	0.00120773	1/828	0.00120192	1/832	12.45	1.25e-05	0.000103	1.022	.	.	.	.
chr17	49222121	17_49222121_C_A	C	A	ALZ	ABI3	nonsynonymous_SNV	P278H	0.00185414	3/1618	0.002457	2/814	0.00124378	1/804	23.4	.	.	1.022	.	.	.	.
chr19	1041968	19_1041968_T_C	T	C	ALZ	ABCA7	nonsynonymous_SNV	S100P	0.00485437	8/1648	0.00243309	2/822	0.00726392	6/826	23.7	1.327e-05	0.0004559	0.872	.	.	.	.
chr19	1042810	19_1042810_A_G	A	G	ALZ	ABCA7	nonsynonymous_SNV	E188G	0.43568	718/1648	0.423358	348/822	0.447942	370/826	8.468	0.4788	0.4248	0.872	.	.	.	.
chr19	1043185	19_1043185_G_A	G	A	ALZ	ABCA7	nonsynonymous_SNV	E242K	0.000636943	1/1570	0	0/796	0.00129199	1/774	22.4	9.602e-06	5.051e-05	0.872	.	.	.	.
chr19	1043198	19_1043198_T_A	T	A	ALZ	ABCA7	nonsynonymous_SNV	L246Q	0.00185185	3/1620	0.00122549	1/816	0.00248756	2/804	22.2	4.805e-06	0.0001264	0.872	.	.	.	.
chr19	1043385	19_1043385_G_T	G	T	ALZ	ABCA7	nonsynonymous_SNV	R281L	0.000605327	1/1652	0.00121951	1/820	0	0/832	18.65	1.917e-05	0.0005542	0.872	.	.	.	.
chr19	1044590	19_1044590_T_C	T	C	ALZ	ABCA7	nonsynonymous_SNV	M354T	0.0497573	82/1648	0.0474453	39/822	0.0520581	43/826	0.475	0.0003384	0.007337	0.872	.	.	.	.
chr19	1044637	19_1044637_A_G	A	G	ALZ	ABCA7	nonsynonymous_SNV	M370V	0.000640205	1/1562	0	0/788	0.00129199	1/774	0.004	6.845e-07	2.519e-05	0.872	.	.	.	.
chr19	1045057	19_1045057_G_A	G	A	ALZ	ABCA7	nonsynonymous_SNV	R424Q	0.000606061	1/1650	0.00121359	1/824	0	0/826	21.3	6.846e-07	2.519e-05	0.872	.	.	.	.
chr19	1045125	19_1045125_T_A	T	A	ALZ	ABCA7	nonsynonymous_SNV	S447T	0.000603865	1/1656	0	0/826	0.00120482	1/830	0.426	8.899e-06	0.0003023	0.872	.	.	.	.
chr19	1045126	19_1045126_C_A	C	A	ALZ	ABCA7	stopgain	S447X	0.000605327	1/1652	0	0/824	0.00120773	1/828	24.1	9.584e-06	0.0003023	0.872	.	.	.	.
chr19	1045129	19_1045129_A_G	A	G	ALZ	ABCA7	nonsynonymous_SNV	D448G	0.000606061	1/1650	0	0/822	0.00120773	1/828	13.58	6.846e-07	2.519e-05	0.872	.	.	.	.
chr19	1045174	19_1045174_G_A	G	A	ALZ	ABCA7	nonsynonymous_SNV	R463H	0.204961	314/1532	0.214844	165/768	0.195026	149/764	19.11	0.04291	0.1601	0.872	.	.	.	.
chr19	1046331	19_1046331_G_C	G	C	ALZ	ABCA7	nonsynonymous_SNV	R516P	0.00300842	5/1662	0	0/828	0.0059952	5/834	21	8.206e-05	0.0004289	0.872	.	.	.	.
chr19	1046360	19_1046360_G_A	G	A	ALZ	ABCA7	nonsynonymous_SNV	G526S	0.00180941	3/1658	0.00362319	3/828	0	0/830	19.56	6.929e-07	0	0.872	.	.	.	.
chr19	1046401	19_1046401_C_G	C	G	ALZ	ABCA7	nonsynonymous_SNV	D539E	0.00481348	8/1662	0.00483092	4/828	0.00479616	4/834	12.92	7.29e-05	0.001593	0.872	.	.	.	.
chr19	1046908	19_1046908_C_G	C	G	ALZ	ABCA7	nonsynonymous_SNV	L577V	0.000610501	1/1638	0	0/822	0.00122549	1/816	24.2	.	.	0.872	.	.	.	.
chr19	1046971	19_1046971_A_G	A	G	ALZ	ABCA7	nonsynonymous_SNV	S598G	0.00185874	3/1614	0.0012285	1/814	0.0025	2/800	23.1	8.379e-06	7.784e-05	0.872	.	.	.	.
chr19	1047011	19_1047011_T_G	T	G	ALZ	ABCA7	nonsynonymous_SNV	V611G	0.00121065	2/1652	0.00242131	2/826	0	0/826	24.3	2.329e-05	0.0003754	0.872	.	.	.	.
chr19	1047020	19_1047020_T_G	T	G	ALZ	ABCA7	nonsynonymous_SNV	L614R	0.000604595	1/1654	0.00121065	1/826	0	0/828	24	.	.	0.872	.	.	.	.
chr19	1047173	19_1047173_C_G	C	G	ALZ	ABCA7	nonsynonymous_SNV	P621R	0.000605327	1/1652	0	0/820	0.00120192	1/832	23.2	.	.	0.872	.	.	.	.
chr19	1047217	19_1047217_G_A	G	A	ALZ	ABCA7	nonsynonymous_SNV	A636T	0.00125	2/1600	0.00125313	1/798	0.00124688	1/802	21.4	4.119e-06	2.521e-05	0.872	.	.	.	.
chr19	1047226	19_1047226_A_C	A	C	ALZ	ABCA7	nonsynonymous_SNV	T639P	0.000632911	1/1580	0	0/788	0.00126263	1/792	24.7	.	.	0.872	.	.	.	.
chr19	1047261	19_1047261_C_G	C	G	ALZ	ABCA7	nonsynonymous_SNV	F650L	0.0013089	2/1528	0.00262467	2/762	0	0/766	20.4	5.498e-06	2.522e-05	0.872	.	.	.	.
chr19	1047364	19_1047364_G_T	G	T	ALZ	ABCA7	nonsynonymous_SNV	G685C	0.000626566	1/1596	0.00124688	1/802	0	0/794	18.73	.	.	0.872	.	.	.	.
chr19	1047528	19_1047528_C_A	C	A	ALZ	ABCA7	nonsynonymous_SNV	Q715K	0.00141844	2/1410	0	0/714	0.00287356	2/696	23.1	.	.	0.872	.	.	.	.
chr19	1047538	19_1047538_A_C	A	C	ALZ	ABCA7	nonsynonymous_SNV	N718T	0.198138	298/1504	0.211488	162/766	0.184282	136/738	19.31	0.04343	0.1576	0.872	.	.	.	.
chr19	1049314	19_1049314_G_A	G	A	ALZ	ABCA7	nonsynonymous_SNV	R810H	0.0013587	2/1472	0.00135501	1/738	0.0013624	1/734	21.3	1.302e-05	0	0.872	.	.	.	.
chr19	1051241	19_1051241_T_G	T	G	ALZ	ABCA7	nonsynonymous_SNV	L924R	0.000609013	1/1642	0.00122249	1/818	0	0/824	23	6.859e-07	0	0.872	.	.	.	.
chr19	1051285	19_1051285_C_T	C	T	ALZ	ABCA7	nonsynonymous_SNV	H939Y	0.00122399	2/1634	0.0012285	1/814	0.00121951	1/820	24.5	5.118e-05	0.0008841	0.872	.	.	.	.
chr19	1051516	19_1051516_C_G	C	G	ALZ	ABCA7	nonsynonymous_SNV	D964E	0.032491	54/1662	0.0301932	25/828	0.0347722	29/834	0.219	0.0004465	0.01297	0.872	.	.	.	.
chr19	1051571	19_1051571_C_T	C	T	ALZ	ABCA7	nonsynonymous_SNV	L983F	0.000603136	1/1658	0	0/826	0.00120192	1/832	26	2.74e-06	0	0.872	.	.	.	.
chr19	1052034	19_1052034_T_G	T	G	ALZ	ABCA7	nonsynonymous_SNV	C1019G	0.00120482	2/1660	0.00120773	1/828	0.00120192	1/832	24.2	6.849e-07	2.519e-05	0.872	.	.	.	.
chr19	1052248	19_1052248_G_A	G	A	ALZ	ABCA7	nonsynonymous_SNV	R1061K	0.000603136	1/1658	0.00121065	1/826	0	0/832	2.259	4.258e-06	0.0001093	0.872	.	.	.	.
chr19	1052286	19_1052286_G_A	G	A	ALZ	ABCA7	nonsynonymous_SNV	G1074S	0.000606061	1/1650	0.00121359	1/824	0	0/826	22.2	0.0001302	0.0001397	0.872	.	.	.	.
chr19	1053458	19_1053458_T_A	T	A	ALZ	ABCA7	nonsynonymous_SNV	F1117Y	0.000605327	1/1652	0	0/824	0.00120773	1/828	22.4	.	.	0.872	.	.	.	.
chr19	1053512	19_1053512_C_T	C	T	ALZ	ABCA7	nonsynonymous_SNV	S1135F	0.000604595	1/1654	0	0/828	0.00121065	1/826	25	6.372e-07	2.364e-05	0.872	.	.	.	.
chr19	1054217	19_1054217_A_G	A	G	ALZ	ABCA7	nonsynonymous_SNV	Q1201R	0.00123305	2/1622	0	0/810	0.00246305	2/812	0.095	2.677e-05	0.0009349	0.872	.	.	.	.
chr19	1054256	19_1054256_G_A	G	A	ALZ	ABCA7	stopgain	W1214X	0.00120773	2/1656	0	0/828	0.00241546	2/828	38	0.0002601	0.001992	0.872	.	.	.	.
chr19	1054298	19_1054298_G_A	G	A	ALZ	ABCA7	nonsynonymous_SNV	R1228H	0.00060241	1/1660	0	0/828	0.00120192	1/832	25.5	0.0002085	5.041e-05	0.872	.	.	.	.
chr19	1054316	19_1054316_G_A	G	A	ALZ	ABCA7	nonsynonymous_SNV	R1234H	0.00120482	2/1660	0	0/828	0.00240385	2/832	27.9	4.277e-05	0.000126	0.872	.	.	.	.
chr19	1054324	19_1054324_C_T	C	T	ALZ	ABCA7	nonsynonymous_SNV	R1237C	0.00060241	1/1660	0.00120773	1/828	0	0/832	17.56	2.555e-05	0.0002269	0.872	.	.	.	.
chr19	1054668	19_1054668_G_C	G	C	ALZ	ABCA7	nonsynonymous_SNV	M1275I	0.000618812	1/1616	0	0/816	0.00125	1/800	21.1	.	.	0.872	.	.	.	.
chr19	1055192	19_1055192_G_A	G	A	ALZ	ABCA7	nonsynonymous_SNV	R1349Q	0.332675	505/1518	0.30343	230/758	0.361842	275/760	0.003	0.4278	0.3549	0.872	.	.	.	.
chr19	1056091	19_1056091_C_G	C	G	ALZ	ABCA7	nonsynonymous_SNV	R1422G	0.000603136	1/1658	0.00120773	1/828	0	0/830	6.58	.	.	0.872	.	.	.	.
chr19	1056366	19_1056366_G_A	G	A	ALZ	ABCA7	nonsynonymous_SNV	A1485T	0.000603136	1/1658	0	0/824	0.00119904	1/834	23.2	.	.	0.872	.	.	.	.
chr19	1056432	19_1056432_G_A	G	A	ALZ	ABCA7	nonsynonymous_SNV	A1507T	0.000601685	1/1662	0	0/828	0.00119904	1/834	1.487	9.58e-05	0.001738	0.872	.	.	.	.
chr19	1056493	19_1056493_G_C	G	C	ALZ	ABCA7	nonsynonymous_SNV	G1527A	0.626354	1041/1662	0.601449	498/828	0.651079	543/834	0.666	0.828	0.6422	0.872	.	.	.	.
chr19	1056968	19_1056968_C_G	C	G	ALZ	ABCA7	nonsynonymous_SNV	P1550A	0.00060241	1/1660	0	0/828	0.00120192	1/832	24	.	.	0.872	.	.	.	.
chr19	1057917	19_1057917_G_A	G	A	ALZ	ABCA7	stopgain	W1628X	0.00131406	2/1522	0.00130208	1/768	0.00132626	1/754	47	4.105e-06	0.0001008	0.872	.	.	.	.
chr19	1058031	19_1058031_C_T	C	T	ALZ	ABCA7	nonsynonymous_SNV	T1666I	0.000605327	1/1652	0.00121359	1/824	0	0/828	26.2	.	.	0.872	.	.	.	.
chr19	1058729	19_1058729_G_A	G	A	ALZ	ABCA7	nonsynonymous_SNV	R1754Q	0.000604595	1/1654	0.00121065	1/826	0	0/828	18.21	1.984e-05	2.519e-05	0.872	.	.	.	.
chr19	1059040	19_1059040_G_T	G	T	ALZ	ABCA7	nonsynonymous_SNV	R1806S	0.000608273	1/1644	0.00121951	1/820	0	0/824	20.3	6.841e-07	2.519e-05	0.872	.	.	.	.
chr19	1059044	19_1059044_C_T	C	T	ALZ	ABCA7	nonsynonymous_SNV	P1808S	0.000607533	1/1646	0	0/822	0.00121359	1/824	23.2	.	.	0.872	.	.	.	.
chr19	1063799	19_1063799_T_C	T	C	ALZ	ABCA7	nonsynonymous_SNV	F1963L	0.00120627	2/1658	0	0/828	0.00240964	2/830	22.7	1.435e-06	5.584e-05	0.872	.	.	.	.
chr19	1064172	19_1064172_G_T	G	T	ALZ	ABCA7	nonsynonymous_SNV	C1988F	0.00921376	15/1628	0.00866337	7/808	0.0097561	8/820	29.8	8.16e-05	0.002684	0.872	.	.	.	.
chr19	1065019	19_1065019_G_T	G	T	ALZ	ABCA7	nonsynonymous_SNV	A2045S	0.389697	643/1650	0.365291	301/824	0.414044	342/826	12.67	0.7195	0.4399	0.872	.	.	.	.
chr19	1065046	19_1065046_C_T	C	T	ALZ	ABCA7	nonsynonymous_SNV	R2054C	0.00186335	3/1610	0.00248756	2/804	0.00124069	1/806	21.6	1.423e-06	0	0.872	.	.	.	.
chr19	1065098	19_1065098_T_G	T	G	ALZ	ABCA7	nonsynonymous_SNV	F2071C	0.0344403	56/1626	0.0321782	26/808	0.0366748	30/818	24.9	0.0004078	0.01238	0.872	.	.	.	.
chr19	1065306	19_1065306_G_A	G	A	ALZ	ABCA7	nonsynonymous_SNV	E2108K	0.000603865	1/1656	0.00121359	1/824	0	0/832	16.71	0.0006043	0	0.872	.	.	.	.
chr19	2767175	19_2767175_C_T	C	T	HD	SGTA	stopgain	E85X	0.000825083	1/1212	0	0/646	0.00176678	1/566	22	1.917e-05	0.000227	0.349	.	.	.	.
chr19	2767175	19_2767175_C_A	C	A	HD	SGTA	stopgain	E85X	0.00165017	2/1212	0.00154799	1/646	0.00176678	1/566	41	.	.	0.349	.	.	.	.
chr19	2767181	19_2767181_G_A	G	A	HD	SGTA	nonsynonymous_SNV	P83S	0.000807754	1/1238	0	0/656	0.00171821	1/582	22.4	6.847e-06	2.521e-05	0.349	.	.	.	.
chr19	2767617	19_2767617_G_C	G	C	HD	SGTA	nonsynonymous_SNV	T57S	0.00242424	4/1650	0.00121951	1/820	0.00361446	3/830	19.04	4.311e-05	0.001184	0.349	.	.	.	.
chr19	7963760	19_7963760_T_C	T	C	ALS	ELAVL1	nonsynonymous_SNV	N235S	0.000605327	1/1652	0.00121065	1/826	0	0/826	21	2.736e-06	0	0.222	.	.	.	.
chr19	10140316	19_10140316_G_A	G	A	OTHERS	DNMT1	nonsynonymous_SNV	T1058M	0.00121507	2/1646	0.00121065	1/826	0.00121951	1/820	26.5	1.779e-05	0	0.13	.	.	.	.
chr19	10142054	19_10142054_C_A	C	A	OTHERS	DNMT1	nonsynonymous_SNV	G974C	0.000723589	1/1382	0	0/702	0.00147059	1/680	25.8	.	.	0.13	.	.	.	.
chr19	10148911	19_10148911_G_A	G	A	OTHERS	DNMT1	nonsynonymous_SNV	T777I	0.00126904	2/1576	0.00128205	1/780	0.00125628	1/796	7.268	0.0005917	0	0.13	.	.	.	.
chr19	10148978	19_10148978_C_T	C	T	OTHERS	DNMT1	nonsynonymous_SNV	G755R	0.000601685	1/1662	0.00120773	1/828	0	0/834	22.1	0.0006033	0.008288	0.13	.	.	.	.
chr19	10148993	19_10148993_G_T	G	T	OTHERS	DNMT1	nonsynonymous_SNV	L750M	0.000601685	1/1662	0.00120773	1/828	0	0/834	7.177	.	.	0.13	.	.	.	.
chr19	10151455	19_10151455_C_G	C	G	OTHERS	DNMT1	nonsynonymous_SNV	Q615H	0.00060241	1/1660	0.00120773	1/828	0	0/832	11.36	6.841e-07	2.519e-05	0.13	.	.	.	.
chr19	10154470	19_10154470_C_A	C	A	OTHERS	DNMT1	nonsynonymous_SNV	Q493H	0.00124224	2/1610	0.00124688	1/802	0.00123762	1/808	2.327	.	.	0.13	.	.	.	.
chr19	10159690	19_10159690_C_A	C	A	OTHERS	DNMT1	nonsynonymous_SNV	E295D	0.00121951	2/1640	0	0/818	0.00243309	2/822	3.073	.	.	0.13	.	.	.	.
chr19	10162696	19_10162696_T_C	T	C	OTHERS	DNMT1	nonsynonymous_SNV	I206V	0.333748	536/1606	0.344444	279/810	0.322864	257/796	0.219	0.08981	0.3673	0.13	.	.	.	.
chr19	10166622	19_10166622_G_C	G	C	OTHERS	DNMT1	nonsynonymous_SNV	D168E	0.00241838	4/1654	0.00242131	2/826	0.00241546	2/828	0.005	.	.	0.13	.	.	.	.
chr19	10175613	19_10175613_G_A	G	A	OTHERS	DNMT1	nonsynonymous_SNV	A71V	0.00120627	2/1658	0.00121065	1/826	0.00120192	1/832	19.52	0.0005911	0	0.13	.	.	.	.
chr19	10180413	19_10180413_G_A	G	A	OTHERS	DNMT1	nonsynonymous_SNV	P128S	0.000607533	1/1646	0	0/822	0.00121359	1/824	0.843	3.284e-05	0.0001763	0.13	.	.	.	.
chr19	10180437	19_10180437_C_G	C	G	OTHERS	DNMT1	nonsynonymous_SNV	V120L	0.0407047	67/1646	0.0404412	33/816	0.0409639	34/830	8.75	0.002368	0.05987	0.13	.	.	.	.
chr19	10180443	19_10180443_G_A	G	A	OTHERS	DNMT1	nonsynonymous_SNV	R118C	0.000609756	1/1640	0	0/812	0.00120773	1/828	13.8	2.599e-05	0	0.13	.	.	.	.
chr19	10180505	19_10180505_T_C	T	C	OTHERS	DNMT1	nonsynonymous_SNV	H97R	0.174489	290/1662	0.182367	151/828	0.166667	139/834	12.41	0.007856	0.1886	0.13	.	.	.	.
chr19	15160934	19_15160934_T_C	T	C	OTHERS	NOTCH3	nonsynonymous_SNV	K2232E	0.00134228	2/1490	0	0/756	0.0027248	2/734	22.8	4.143e-06	5.1e-05	0.318	.	.	.	.
chr19	15160960	19_15160960_G_A	G	A	OTHERS	NOTCH3	nonsynonymous_SNV	A2223V	0.603022	878/1456	0.57973	429/740	0.627095	449/716	8.523	0.7608	0.6013	0.318	.	.	.	.
chr19	15162526	19_15162526_T_C	T	C	OTHERS	NOTCH3	nonsynonymous_SNV	N1951S	0.000611995	1/1634	0.0012285	1/814	0	0/820	25.4	.	.	0.318	.	.	.	.
chr19	15165479	19_15165479_G_A	G	A	OTHERS	NOTCH3	nonsynonymous_SNV	R1902C	0.0037037	6/1620	0.00493827	4/810	0.00246914	2/810	33	2.602e-05	0.0001259	0.318	.	.	.	.
chr19	15165505	19_15165505_C_T	C	T	OTHERS	NOTCH3	nonsynonymous_SNV	R1893Q	0.000608273	1/1644	0	0/820	0.00121359	1/824	34	4.452e-05	5.038e-05	0.318	.	.	.	.
chr19	15170769	19_15170769_T_A	T	A	OTHERS	NOTCH3	nonsynonymous_SNV	D1598V	0.00241255	4/1658	0.00241546	2/828	0.00240964	2/830	22.8	4.655e-05	0.0007812	0.318	.	.	.	.
chr19	15170771	19_15170771_A_T	A	T	OTHERS	NOTCH3	nonsynonymous_SNV	N1597K	0.000603136	1/1658	0	0/828	0.00120482	1/830	16.1	2.533e-05	0.0007812	0.318	.	.	.	.
chr19	15174243	19_15174243_G_A	G	A	OTHERS	NOTCH3	nonsynonymous_SNV	P1521S	0.000621118	1/1610	0	0/810	0.00125	1/800	27.5	.	.	0.318	.	.	.	.
chr19	15174252	19_15174252_G_T	G	T	OTHERS	NOTCH3	nonsynonymous_SNV	L1518M	0.0207809	33/1588	0.0188442	15/796	0.0227273	18/792	26	0.001473	0.009506	0.318	.	.	.	.
chr19	15177757	19_15177757_C_G	C	G	OTHERS	NOTCH3	nonsynonymous_SNV	A1391P	0.000716332	1/1396	0.00138889	1/720	0	0/676	17.28	8.869e-06	0.0001436	0.318	.	.	.	.
chr19	15179220	19_15179220_G_A	G	A	OTHERS	NOTCH3	nonsynonymous_SNV	R1175W	0.00552147	9/1630	0.00488998	4/818	0.00615764	5/812	27.5	0.0003783	0.01088	0.318	.	.	.	.
chr19	15180100	19_15180100_C_A	C	A	OTHERS	NOTCH3	nonsynonymous_SNV	R1100H	0.00165563	2/1208	0.00164474	1/608	0.00166667	1/600	17.31	2.055e-06	0	0.318	.	.	.	.
chr19	15180100	19_15180100_C_T	C	T	OTHERS	NOTCH3	nonsynonymous_SNV	R1100H	0.000827815	1/1208	0	0/608	0.00166667	1/600	18.78	9.658e-05	0.001285	0.318	.	.	.	.
chr19	15180699	19_15180699_C_T	C	T	OTHERS	NOTCH3	nonsynonymous_SNV	E1042K	0.000614251	1/1628	0	0/818	0.00123457	1/810	20.4	7.108e-07	0	0.318	.	.	.	.
chr19	15181133	19_15181133_T_G	T	G	OTHERS	NOTCH3	nonsynonymous_SNV	D941A	0.000615006	1/1626	0.00122549	1/816	0	0/810	24.3	.	.	0.318	.	.	.	.
chr19	15185676	19_15185676_G_A	G	A	OTHERS	NOTCH3	nonsynonymous_SNV	P652L	0.000603136	1/1658	0	0/828	0.00120482	1/830	24	.	.	0.318	.	.	.	.
chr19	15187255	19_15187255_C_T	C	T	OTHERS	NOTCH3	nonsynonymous_SNV	A564T	0.00970874	16/1648	0.0109223	9/824	0.00849515	7/824	26.5	8.072e-05	0.0006297	0.318	.	.	.	.
chr19	15187296	19_15187296_G_A	G	A	OTHERS	NOTCH3	nonsynonymous_SNV	S550F	0.00121655	2/1644	0.00242718	2/824	0	0/820	22	5.473e-06	0.0001763	0.318	.	.	.	.
chr19	15187303	19_15187303_C_T	C	T	OTHERS	NOTCH3	nonsynonymous_SNV	D548N	0.00184957	3/1622	0.0012285	1/814	0.00247525	2/808	20.6	2.737e-06	5.038e-05	0.318	.	.	.	.
chr19	15189018	19_15189018_A_T	A	T	OTHERS	NOTCH3	nonsynonymous_SNV	I450K	0.000601685	1/1662	0.00120773	1/828	0	0/834	32	.	.	0.318	.	.	.	.
chr19	15189058	19_15189058_A_G	A	G	OTHERS	NOTCH3	nonsynonymous_SNV	S437P	0.00060241	1/1660	0	0/828	0.00120192	1/832	29.2	.	.	0.318	.	.	.	.
chr19	15191838	19_15191838_C_T	C	T	OTHERS	NOTCH3	nonsynonymous_SNV	V237M	0.00241255	4/1658	0.00363196	3/826	0.00120192	1/832	23.9	0.0001177	0.003123	0.318	.	.	.	.
chr19	15192014	19_15192014_C_T	C	T	OTHERS	NOTCH3	nonsynonymous_SNV	G209R	0.000608273	1/1644	0.00121951	1/820	0	0/824	23.1	1.027e-05	0	0.318	.	.	.	.
chr19	15192140	19_15192140_G_A	G	A	OTHERS	NOTCH3	nonsynonymous_SNV	P167S	0.000703235	1/1422	0.00137363	1/728	0	0/694	16.91	0.0001034	0.003527	0.318	.	.	.	.
chr19	15200807	19_15200807_TAGC_T	TAGC	T	OTHERS	NOTCH3	nonframeshift_deletion	32_33del	0.0080148	13/1622	0.00982801	8/814	0.00618812	5/808	21.8	0.0002142	0.0001894	0.318	.	.	.	.
chr19	17630162	19_17630162_T_C	T	C	ALS	UNC13A	nonsynonymous_SNV	M1218V	0.000606796	1/1648	0.00121359	1/824	0	0/824	29.4	1.429e-06	0	0.141	.	.	.	.
chr19	17632813	19_17632813_C_A	C	A	ALS	UNC13A	nonsynonymous_SNV	A1133S	0.00305623	5/1636	0.0036855	3/814	0.00243309	2/822	4.406	0.07692	0.0001008	0.141	.	.	.	.
chr19	17633153	19_17633153_C_T	C	T	ALS	UNC13A	nonsynonymous_SNV	V1086M	0.000609013	1/1642	0	0/822	0.00121951	1/820	24.9	.	.	0.141	.	.	.	.
chr19	17636138	19_17636138_A_G	A	G	ALS	UNC13A	nonsynonymous_SNV	L1034P	0.98556	1638/1662	0.9843	815/828	0.986811	823/834	22.4	0.9999	0.9983	0.141	.	.	.	.
chr19	17636139	19_17636139_G_C	G	C	ALS	UNC13A	nonsynonymous_SNV	L1034V	0.00361011	6/1662	0.00362319	3/828	0.00359712	3/834	24.8	0.0001769	0.005792	0.141	.	.	.	.
chr19	17639848	19_17639848_T_C	T	C	ALS	UNC13A	nonsynonymous_SNV	M950V	0.00060241	1/1660	0	0/826	0.00119904	1/834	23.6	1.368e-06	5.039e-05	0.141	.	.	.	.
chr19	17641514	19_17641514_C_T	C	T	ALS	UNC13A	nonsynonymous_SNV	V839M	0.000609756	1/1640	0	0/818	0.00121655	1/822	25.6	2.463e-05	0	0.141	.	.	.	.
chr19	17656007	19_17656007_T_G	T	G	ALS	UNC13A	nonsynonymous_SNV	K387Q	0.00060241	1/1660	0.00121065	1/826	0	0/834	13.97	1.469e-05	0.0005171	0.141	.	.	.	.
chr19	17656091	19_17656091_C_T	C	T	ALS	UNC13A	nonsynonymous_SNV	A359T	0.0621156	101/1626	0.0554187	45/812	0.0687961	56/814	3.829	0.4173	0.07132	0.141	.	.	.	.
chr19	17656237	19_17656237_T_C	T	C	ALS	UNC13A	nonsynonymous_SNV	Y310C	0.00246305	4/1624	0.00246305	2/812	0.00246305	2/812	22.9	1.357e-05	0.0005035	0.141	.	.	.	.
chr19	17666700	19_17666700_G_A	G	A	ALS	UNC13A	nonsynonymous_SNV	S158L	0.00325945	5/1534	0.0038961	3/770	0.0026178	2/764	24	1.236e-05	0.0003997	0.141	.	.	.	.
chr19	35907512	19_35907512_C_A	C	A	ALZ	TYROBP	nonsynonymous_SNV	V55L	0.0634058	105/1656	0.0688406	57/828	0.057971	48/828	7.509	0.01152	0.06632	0.81	.	.	.	.
chr19	35907756	19_35907756_C_T	C	T	ALZ	TYROBP	nonsynonymous_SNV	R23H	0.00547445	9/1644	0.00728155	6/824	0.00365854	3/820	14.97	0.0003325	0.01131	0.81	.	.	.	.
chr19	41969512	19_41969512_C_T	C	T	DYS	ATP1A3	nonsynonymous_SNV	G871S	0.00180723	3/1660	0.00363196	3/826	0	0/834	1.713	1.779e-05	7.557e-05	0.062	.	.	.	.
chr19	41970205	19_41970205_C_A	C	A	DYS	ATP1A3	nonsynonymous_SNV	S841I	0.00121507	2/1646	0	0/826	0.00243902	2/820	25.6	.	.	0.062	.	.	.	.
chr19	44846533	19_44846533_G_A	G	A	ALZ	NECTIN2	nonsynonymous_SNV	R3Q	0.0108827	18/1654	0.0157767	13/824	0.0060241	5/830	28.2	0.0001245	0.004266	0.247	.	.	.	.
chr19	44846557	19_44846557_G_C	G	C	ALZ	NECTIN2	nonsynonymous_SNV	R11T	0.000603865	1/1656	0.00121359	1/824	0	0/832	23	.	.	0.247	.	.	.	.
chr19	44846584	19_44846584_CGCT_C	CGCT	C	ALZ	NECTIN2	nonframeshift_deletion	20_21del	0.0115152	19/1650	0.00851582	7/822	0.0144928	12/828	19.4	0.0001612	0.003043	0.247	.	.	.	.
chr19	44865432	19_44865432_G_A	G	A	ALZ	NECTIN2	nonsynonymous_SNV	A84T	0.00128535	2/1556	0.00253165	2/790	0	0/766	18.62	3.42e-05	0	0.247	.	.	.	.
chr19	44865574	19_44865574_C_A	C	A	ALZ	NECTIN2	nonsynonymous_SNV	T131K	0.00121065	2/1652	0.00121359	1/824	0.00120773	1/828	1.561	3.291e-05	0.001277	0.247	.	.	.	.
chr19	44871900	19_44871900_G_C	G	C	ALZ	NECTIN2	nonsynonymous_SNV	D176H	0.00122399	2/1634	0.00122549	1/816	0.00122249	1/818	20.7	0.002082	5.038e-05	0.247	.	.	.	.
chr19	44878603	19_44878603_C_T	C	T	ALZ	NECTIN2	nonsynonymous_SNV	R475W	0.000603136	1/1658	0.00120773	1/828	0	0/830	15.31	0.0007355	0.001589	0.247	.	.	.	.
chr19	44882360	19_44882360_G_A	G	A	ALZ	NECTIN2	nonsynonymous_SNV	E398K	0.000772798	1/1294	0	0/670	0.00160256	1/624	23.7	7.299e-05	0	0.247	.	.	.	.
chr19	44892864	19_44892864_A_T	A	T	ALZ	TOMM40	nonsynonymous_SNV	I124F	0.00062422	1/1602	0	0/800	0.00124688	1/802	15.64	.	.	0.46	.	.	.	.
chr19	44905879	19_44905879_G_A	G	A	ALZ	APOE	nonsynonymous_SNV	G4E	0.00121655	2/1644	0.00122249	1/818	0.00121065	1/826	10.72	0.0001251	0.004473	0.936	.	.	.	.
chr19	44905910	19_44905910_C_G	C	G	ALZ	APOE	nonsynonymous_SNV	N14K	0.469021	757/1614	0.475062	381/802	0.463054	376/812	0.768	0.6346	0.4128	0.936	.	.	.	.
chr19	44907768	19_44907768_G_A	G	A	ALZ	APOE	nonsynonymous_SNV	A18T	0.00232198	3/1292	0.00310559	2/644	0.00154321	1/648	23.7	3.291e-05	0.001109	0.936	.	.	.	.
chr19	44907908	19_44907908_G_C	G	C	ALZ	APOE	nonsynonymous_SNV	Q64H	0.000641026	1/1560	0.00128205	1/780	0	0/780	20.8	4.858e-05	0.0007053	0.936	.	.	.	.
chr19	44908621	19_44908621_G_A	G	A	ALZ	APOE	nonsynonymous_SNV	A109T	0.00120482	2/1660	0.00120773	1/828	0.00120192	1/832	18.58	1.373e-06	0	0.936	.	.	.	.
chr19	44908684	19_44908684_T_C	T	C	ALZ	APOE	nonsynonymous_SNV	C130R	0.111688	172/1540	0.105943	82/774	0.117493	90/766	16.6	0.1476	0.09785	0.936	.	.	.	.
chr19	44908753	19_44908753_G_A	G	A	ALZ	APOE	nonsynonymous_SNV	V153M	0.000646831	1/1546	0	0/770	0.00128866	1/776	17.23	2.983e-05	0	0.936	.	.	.	.
chr19	44908822	19_44908822_C_T	C	T	ALZ	APOE	nonsynonymous_SNV	R176C	0.0760736	124/1630	0.0777778	63/810	0.0743902	61/820	26	0.07385	0.05769	0.936	.	.	.	.
chr19	44908997	19_44908997_C_A	C	A	ALZ	APOE	nonsynonymous_SNV	A234E	0.000701262	1/1426	0	0/706	0.00138889	1/720	14.12	.	.	0.936	.	.	.	.
chr19	45294374	19_45294374_C_G	C	G	ALZ	MARK4	nonsynonymous_SNV	T507S	0.00120773	2/1656	0	0/826	0.00240964	2/830	22.1	1.573e-05	0.0002519	0.258	.	.	.	.
chr19	51225256	19_51225256_C_G	C	G	ALZ	CD33	nonsynonymous_SNV	Q26E	0.0014556	2/1374	0.00297619	2/672	0	0/702	2.883	6.842e-06	0.0002015	1.2	.	.	.	.
chr19	51225839	19_51225839_C_T	C	T	ALZ	CD33	nonsynonymous_SNV	T152I	0.00301568	5/1658	0.00485437	4/824	0.00119904	1/834	14.12	2.326e-05	0.0004534	1.2	.	.	.	.
chr19	51225976	19_51225976_A_G	A	G	ALZ	CD33	nonsynonymous_SNV	I198V	0.00837629	13/1552	0.00904393	7/774	0.00771208	6/778	13.36	9.919e-05	0.002443	1.2	.	.	.	.
chr19	51225978	19_51225978_A_G	A	G	ALZ	CD33	nonsynonymous_SNV	I198M	0.0102564	16/1560	0.0102564	8/780	0.0102564	8/780	0.315	0.0002805	0.008665	1.2	.	.	.	.
chr19	51225988	19_51225988_C_T	C	T	ALZ	CD33	nonsynonymous_SNV	R202W	0.00125471	2/1594	0	0/802	0.00252525	2/792	16.61	2.326e-05	2.519e-05	1.2	.	.	.	.
chr19	51226010	19_51226010_A_G	A	G	ALZ	CD33	nonsynonymous_SNV	N209S	0.000608273	1/1644	0.00121359	1/824	0	0/820	3.391	3.42e-06	0.0001259	1.2	.	.	.	.
chr19	51226321	19_51226321_ACCCAACAACTGGTATCTTT_A	ACCCAACAACTGGTATCTTT	A	ALZ	CD33	frameshift_deletion	N237fs	0.027845	46/1652	0.026699	22/824	0.0289855	24/828	22.8	0.0006817	0.02291	1.2	.	.	.	.
chr19	51235213	19_51235213_A_G	A	G	ALZ	CD33	nonsynonymous_SNV	T268A	0.00765306	12/1568	0.00384615	3/780	0.0114213	9/788	10.24	0.0001389	0.004761	1.2	.	.	.	.
chr19	51235608	19_51235608_A_G	A	G	ALZ	CD33	nonsynonymous_SNV	R286G	0.00181159	3/1656	0.00242718	2/824	0.00120192	1/832	22.8	1.368e-06	5.038e-05	1.2	.	.	.	.
chr19	51235632	19_51235632_G_T	G	T	ALZ	CD33	nonsynonymous_SNV	V294L	0.010989	18/1638	0.0121655	10/822	0.00980392	8/816	0.198	0.0002894	0.008867	1.2	.	.	.	.
chr19	51235662	19_51235662_G_A	G	A	ALZ	CD33	nonsynonymous_SNV	G304R	0.00218659	3/1372	0.00287356	2/696	0.00147929	1/676	5.618	0.1896	0.0002016	1.2	.	.	.	.
chr19	51235827	19_51235827_G_A	G	A	ALZ	CD33	nonsynonymous_SNV	R310H	0.000601685	1/1662	0	0/828	0.00119904	1/834	1.477	0.0003548	0.0001856	1.2	.	.	.	.
chr19	51239530	19_51239530_AAGTCC_A	AAGTCC	A	ALZ	CD33	frameshift_deletion	K313fs	0.000603865	1/1656	0.00121065	1/826	0	0/830	22.4	.	.	1.2	.	.	.	.
chr2	32063911	2_32063911_C_T	C	T	OTHERS	SPAST	nonsynonymous_SNV	P27L	0.000603865	1/1656	0.00120773	1/828	0	0/828	23.6	2.094e-06	0	0.224	.	.	.	.
chr2	32064131	2_32064131_C_CTCGGCA	C	CTCGGCA	OTHERS	SPAST	nonframeshift_insertion	A100delinsASA	0.000633714	1/1578	0	0/790	0.00126904	1/788	9.229	.	.	0.224	.	.	.	.
chr2	32064157	2_32064157_C_T	C	T	OTHERS	SPAST	nonsynonymous_SNV	P109L	0.00121507	2/1646	0.00121065	1/826	0.00121951	1/820	22.6	2.85e-06	8.218e-05	0.224	.	.	.	.
chr2	32114740	2_32114740_G_A	G	A	OTHERS	SPAST	nonsynonymous_SNV	G262D	0.000601685	1/1662	0.00120773	1/828	0	0/834	25	6.841e-07	2.519e-05	0.224	.	.	.	.
chr2	32114820	2_32114820_C_T	C	T	OTHERS	SPAST	nonsynonymous_SNV	H289Y	0.000603865	1/1656	0.00121359	1/824	0	0/832	17.17	0.0002259	0	0.224	.	.	.	.
chr2	32115748	2_32115748_C_T	C	T	OTHERS	SPAST	nonsynonymous_SNV	T306I	0.000610501	1/1638	0.0012285	1/814	0	0/824	22.4	.	.	0.224	.	.	.	.
chr2	32137133	2_32137133_G_A	G	A	OTHERS	SPAST	nonsynonymous_SNV	V480I	0.00060241	1/1660	0.00120773	1/828	0	0/832	22.1	.	.	0.224	.	.	.	.
chr2	32154473	2_32154473_G_A	G	A	OTHERS	SPAST	nonsynonymous_SNV	D610N	0.00060241	1/1660	0	0/826	0.00119904	1/834	25.5	.	.	0.224	.	.	.	.
chr2	74361537	2_74361537_C_G	C	G	ALS	DCTN1	nonsynonymous_SNV	E1267K	0.00121655	2/1644	0.00244499	2/818	0	0/826	22.9	5.678e-05	0.0001511	0.269	.	.	.	.
chr2	74361537	2_74361537_C_T	C	T	ALS	DCTN1	nonsynonymous_SNV	E1267K	0.00121655	2/1644	0.00244499	2/818	0/826	0/826	24.5	4.036e-05	0.001385	0.269	.	.	.	.
chr2	74361615	2_74361615_C_T	C	T	ALS	DCTN1	nonsynonymous_SNV	D1241N	0.00611247	10/1636	0.00855746	7/818	0.00366748	3/818	25.1	3.352e-05	0.001133	0.269	.	.	.	.
chr2	74363033	2_74363033_T_C	T	C	ALS	DCTN1	nonsynonymous_SNV	T1164A	0.0205314	34/1656	0.0242131	20/826	0.0168675	14/830	11.95	0.0001724	0.002796	0.269	.	.	.	.
chr2	74366917	2_74366917_T_C	T	C	ALS	DCTN1	nonsynonymous_SNV	T778A	0.00060241	1/1660	0	0/828	0.00120192	1/832	15.06	7.525e-06	0.0002519	0.269	.	.	.	.
chr2	74367059	2_74367059_G_A	G	A	ALS	DCTN1	nonsynonymous_SNV	R768C	0.00223214	3/1344	0.00291545	2/686	0.00151976	1/658	27.3	1.368e-06	0	0.269	.	.	.	.
chr2	74367357	2_74367357_T_C	T	C	ALS	DCTN1	nonsynonymous_SNV	I750V	0.000619579	1/1614	0	0/808	0.00124069	1/806	23.8	6.841e-07	0	0.269	.	.	.	.
chr2	74368760	2_74368760_C_T	C	T	ALS	DCTN1	nonsynonymous_SNV	V608M	0.00120773	2/1656	0.00121065	1/826	0.00120482	1/830	26	9.577e-06	0.0003023	0.269	.	.	.	.
chr2	74368834	2_74368834_C_T	C	T	ALS	DCTN1	nonsynonymous_SNV	R583Q	0.00135135	2/1480	0.00268097	2/746	0	0/734	26.6	6.84e-06	0	0.269	.	.	.	.
chr2	74369456	2_74369456_C_A	C	A	ALS	DCTN1	nonsynonymous_SNV	E476D	0.000616523	1/1622	0	0/808	0.0012285	1/814	23	.	.	0.269	.	.	.	.
chr2	74370537	2_74370537_A_T	A	T	ALS	DCTN1	nonsynonymous_SNV	D352E	0.000643501	1/1554	0.00128205	1/780	0	0/774	17.34	.	.	0.269	.	.	.	.
chr2	74371556	2_74371556_G_T	G	T	ALS	DCTN1	nonsynonymous_SNV	P209Q	0.000614251	1/1628	0.00122549	1/816	0	0/812	21.9	7.008e-07	0	0.269	.	.	.	.
chr2	74371568	2_74371568_C_T	C	T	ALS	DCTN1	nonsynonymous_SNV	G205E	0.000610501	1/1638	0.00121951	1/820	0	0/818	22.7	.	.	0.269	.	.	.	.
chr2	74378229	2_74378229_C_A	C	A	ALS	DCTN1	nonsynonymous_SNV	R17M	0.000628141	1/1592	0	0/804	0.00126904	1/788	25	.	.	0.269	.	.	.	.
chr2	74530083	2_74530083_G_A	G	A	PD	HTRA2	nonsynonymous_SNV	G26E	0.000605327	1/1652	0.00121359	1/824	0	0/828	22.9	5.402e-05	0.0001276	0.698	.	.	.	.
chr2	74530304	2_74530304_G_A	G	A	PD	HTRA2	nonsynonymous_SNV	G100R	0.00362319	6/1656	0.00242718	2/824	0.00480769	4/832	22	2.761e-06	2.56e-05	0.698	.	.	.	.
chr2	74530382	2_74530382_CG_C	CG	C	PD	HTRA2	frameshift_deletion	R126fs	0.000620347	1/1612	0	0/804	0.00123762	1/808	32	.	.	0.698	.	.	.	.
chr2	74530427	2_74530427_G_T	G	T	PD	HTRA2	nonsynonymous_SNV	A141S	0.00142045	2/1408	0.0027248	2/734	0	0/674	0.822	0.02408	5.055e-05	0.698	.	.	.	.
chr2	74530754	2_74530754_C_T	C	T	PD	HTRA2	nonsynonymous_SNV	T215M	0.000891266	1/1122	0	0/568	0.00180505	1/554	22.7	2.257e-05	0.0006801	0.698	.	.	.	.
chr2	74531003	2_74531003_C_A	C	A	PD	HTRA2	nonsynonymous_SNV	N268K	0.000648508	1/1542	0	0/768	0.00129199	1/774	25.4	.	.	0.698	.	.	.	.
chr2	74531566	2_74531566_G_C	G	C	PD	HTRA2	splicing	splicing	0.00183374	3/1636	0.00243309	2/822	0.0012285	1/814	18.42	3.147e-05	0.001058	0.698	0.68	0	0	0
chr2	74531895	2_74531895_T_C	T	C	PD	HTRA2	nonsynonymous_SNV	I362T	0.000714286	1/1400	0.00140845	1/710	0	0/690	26.4	1.3e-05	0	0.698	.	.	.	.
chr2	127050808	2_127050808_C_A	C	A	ALZ	BIN1	nonsynonymous_SNV	M522I	0.00143678	2/1392	0.00144509	1/692	0.00142857	1/700	24.1	.	.	0.188	.	.	.	.
chr2	127052265	2_127052265_C_T	C	T	ALZ	BIN1	nonsynonymous_SNV	G454E	0.000642674	1/1556	0.00129199	1/774	0	0/782	20.6	3.519e-06	5.325e-05	0.188	.	.	.	.
chr2	127052334	2_127052334_G_A	G	A	ALZ	BIN1	nonsynonymous_SNV	P431L	0.0194411	32/1646	0.0170316	14/822	0.0218447	18/824	24.7	0.0005018	0.01718	0.188	.	.	.	.
chr2	127053445	2_127053445_A_C	A	C	ALZ	BIN1	nonsynonymous_SNV	S414A	0.00121359	2/1648	0.00121065	1/826	0.00121655	1/822	14.77	5.473e-06	0.0002016	0.188	.	.	.	.
chr2	127059032	2_127059032_GGTGGCCCCGGGC_G	GGTGGCCCCGGGC	G	ALZ	BIN1	nonframeshift_deletion	307_311del	0.000609013	1/1642	0	0/818	0.00121359	1/824	17.8	3.202e-06	0	0.188	.	.	.	.
chr2	127060617	2_127060617_C_T	C	T	ALZ	BIN1	nonsynonymous_SNV	R263Q	0.0101881	13/1276	0.00762195	5/656	0.0129032	8/620	25	0.0006423	0.01869	0.188	.	.	.	.
chr2	127070786	2_127070786_G_A	G	A	ALZ	BIN1	nonsynonymous_SNV	R66W	0.00121065	2/1652	0.00242718	2/824	0	0/828	26.5	1.437e-05	0.0001008	0.188	.	.	.	.
chr2	178432233	2_178432233_T_C	T	C	DYS	PRKRA	nonsynonymous_SNV	Q156R	0.00060241	1/1660	0.00120773	1/828	0	0/832	24.2	3.42e-06	7.558e-05	0.558	.	.	.	.
chr2	178432255	2_178432255_C_CTATATCCAAATA	C	CTATATCCAAATA	DYS	PRKRA	short_InDels	Structural	0.00242131	4/1652	0.00121655	1/822	0.00361446	3/830	23.9	0.006661	0.002498	0.558	-	-	-	-
chr2	178436252	2_178436252_A_T	A	T	DYS	PRKRA	nonsynonymous_SNV	I113N	0.067284	109/1620	0.0544554	44/808	0.0800493	65/812	27.6	0.1673	0.09095	0.558	.	.	.	.
chr2	178441693	2_178441693_A_G	A	G	DYS	PRKRA	nonsynonymous_SNV	S63P	0.00240674	4/1662	0.00120773	1/828	0.00359712	3/834	31	2.54e-05	0.0008329	0.558	.	.	.	.
chr2	178441705	2_178441705_C_CAGTTTCCATAAATGACTCTAGCCTGCAAATTGTAGTATATTCTCTCTTA	C	CAGTTTCCATAAATGACTCTAGCCTGCAAATTGTAGTATATTCTCTCTTA	DYS	PRKRA	short_InDels	Structural	0.035585	59/1658	0.038835	32/824	0.0323741	27/834	23.6	0.004008	0.0006029	0.558	-	-	-	-
chr2	178441705	2_178441705_C_CAGTTTCCATAAATGACTCTAGCCTGCAAATTGTAGTATATTCTCTCT	C	CAGTTTCCATAAATGACTCTAGCCTGCAAATTGTAGTATATTCTCTCT	DYS	PRKRA	short_InDels	Structural	0.000603136	1/1658	0	0/824	0.00119904	1/834	23.6	0.004008	0.0006029	0.558	-	-	-	-
chr2	178441705	2_178441705_C_CAGTTTCCATAAATGACTCTAGCCTGCAAATTGTAGTATATTCTCTCTTATGAGCAGG	C	CAGTTTCCATAAATGACTCTAGCCTGCAAATTGTAGTATATTCTCTCTTATGAGCAGG	DYS	PRKRA	short_InDels	Structural	0.00482509	8/1658	0.00485437	4/824	0.00479616	4/834	23.6	0.004008	0.0006029	0.558	-	-	-	-
chr2	178444438	2_178444438_G_A	G	A	DYS	PRKRA	nonsynonymous_SNV	P14L	0.0413223	50/1210	0.0318792	19/596	0.0504886	31/614	29.7	0.06289	0.02637	0.558	.	.	.	.
chr2	178444501	2_178444501_C_CAAG	C	CAAG	DYS	PRKRA	short_InDels	Structural	0.000611995	1/1634	0.00123153	1/812	0	0/822	23.4	2.661e-05	0	0.558	-	-	-	-
chr2	178450416	2_178450416_A_ACTGTCCTCGCGCTCCAGCGGCGGGGCCTCGGCGCGGTGCCTGCTCTGGG	A	ACTGTCCTCGCGCTCCAGCGGCGGGGCCTCGGCGCGGTGCCTGCTCTGGG	DYS	PRKRA	short_InDels	Structural	0.00120337	2/1662	0	0/828	0.00239808	2/834	14.6	4.151e-05	0	0.558	.	.	.	.
chr2	178450416	2_178450416_A_ACTGTCCTCGCGCTCCAGCGGCGGGGCCTCGGCGGTGCCTGCTCTGGG	A	ACTGTCCTCGCGCTCCAGCGGCGGGGCCTCGGCGGTGCCTGCTCTGGG	DYS	PRKRA	short_InDels	Structural	0.000601685	1/1662	0.00120773	1/828	0	0/834	14.6	4.151e-05	0	0.558	.	.	.	.
chr2	178450416	2_178450416_A_ACTGTCCTCGCGCTCCAGCGGCGGGGCCTCGGCGGTGCCTGCTCTGGGACAGGGCGAG	A	ACTGTCCTCGCGCTCCAGCGGCGGGGCCTCGGCGGTGCCTGCTCTGGGACAGGGCGAG	DYS	PRKRA	short_InDels	Structural	0.00120337	2/1662	0.00120773	1/828	0.00119904	1/834	14.6	4.151e-05	0	0.558	.	.	.	.
chr2	178451003	2_178451003_C_G	C	G	DYS	PRKRA	nonsynonymous_SNV	A10P	0.00303767	5/1646	0.00121359	1/824	0.00486618	4/822	21.8	7.09e-07	2.71e-05	0.558	.	.	.	.
chr2	178451007	2_178451007_GGC_G	GGC	G	DYS	PRKRA	frameshift_deletion	A8fs	0.0613609	101/1646	0.0691748	57/824	0.053528	44/822	25.1	0.1476	0.05345	0.558	.	.	.	.
chr2	178451030	2_178451030_T_G	T	G	DYS	PRKRA	nonsynonymous_SNV	M1L	0.0607702	101/1662	0.0495169	41/828	0.0719424	60/834	20.7	0.1336	0.07582	0.558	.	.	.	.
chr2	201701867	2_201701867_C_T	C	T	ALS	ALS2	nonsynonymous_SNV	R1653H	0.00240964	4/1660	0.00363196	3/826	0.00119904	1/834	21.4	3.695e-05	0.0003533	0.495	.	.	.	.
chr2	201705179	2_201705179_C_T	C	T	ALS	ALS2	nonsynonymous_SNV	A1550T	0.000603136	1/1658	0.00121359	1/824	0	0/834	23.6	6.841e-07	2.521e-05	0.495	.	.	.	.
chr2	201706858	2_201706858_A_G	A	G	ALS	ALS2	nonsynonymous_SNV	L1523P	0.000666667	1/1500	0.00132626	1/754	0	0/746	26.6	.	.	0.495	.	.	.	.
chr2	201706918	2_201706918_A_T	A	T	ALS	ALS2	nonsynonymous_SNV	I1503N	0.00121507	2/1646	0	0/820	0.00242131	2/826	23.7	.	.	0.495	.	.	.	.
chr2	201710016	2_201710016_G_A	G	A	ALS	ALS2	nonsynonymous_SNV	P1382L	0.00201613	3/1488	0.00266667	2/750	0.00135501	1/738	27.9	9.579e-06	7.557e-05	0.495	.	.	.	.
chr2	201723437	2_201723437_C_T	C	T	ALS	ALS2	nonsynonymous_SNV	E1173K	0.0311688	48/1540	0.0299479	23/768	0.0323834	25/772	24.9	0.001049	0.02093	0.495	.	.	.	.
chr2	201728598	2_201728598_T_C	T	C	ALS	ALS2	nonsynonymous_SNV	S919G	0.00121065	2/1652	0.00121065	1/826	0.00121065	1/826	23.7	.	.	0.495	.	.	.	.
chr2	201733399	2_201733399_C_G	C	G	ALS	ALS2	nonsynonymous_SNV	L819F	0.000613497	1/1630	0.00123762	1/808	0	0/822	16.94	.	.	0.495	.	.	.	.
chr2	201754585	2_201754585_G_A	G	A	ALS	ALS2	nonsynonymous_SNV	L520F	0.00325945	5/1534	0.00391645	3/766	0.00260417	2/768	26.9	2.052e-05	0.0006549	0.495	.	.	.	.
chr2	201757572	2_201757572_G_A	G	A	ALS	ALS2	nonsynonymous_SNV	A434V	0.000606796	1/1648	0	0/814	0.00119904	1/834	14.37	9.577e-06	0.0002519	0.495	.	.	.	.
chr2	201760922	2_201760922_T_C	T	C	ALS	ALS2	nonsynonymous_SNV	R358G	0.000630517	1/1586	0	0/790	0.00125628	1/796	13.83	.	.	0.495	.	.	.	.
chr2	201761440	2_201761440_G_A	G	A	ALS	ALS2	nonsynonymous_SNV	T185I	0.00123609	2/1618	0.00124688	1/802	0.00122549	1/816	22.4	6.871e-07	0	0.495	.	.	.	.
chr2	201761519	2_201761519_C_T	C	T	ALS	ALS2	nonsynonymous_SNV	E159K	0.00181159	3/1656	0.00242131	2/826	0.00120482	1/830	24.9	0.00219	0.002319	0.495	.	.	.	.
chr2	201761599	2_201761599_G_A	G	A	ALS	ALS2	nonsynonymous_SNV	P132L	0.000605327	1/1652	0	0/820	0.00120192	1/832	25.9	8.277e-05	0.002519	0.495	.	.	.	.
chr2	201761714	2_201761714_T_C	T	C	ALS	ALS2	nonsynonymous_SNV	I94V	0.00200535	3/1496	0.00131579	1/760	0.00271739	2/736	12.25	0.02839	0.0004534	0.495	.	.	.	.
chr2	219250576	2_219250576_C_T	C	T	ALS	TUBA4A	nonsynonymous_SNV	V375M	0.000603865	1/1656	0.00121065	1/826	0	0/830	28.1	6.84e-06	2.519e-05	0.62	.	.	.	.
chr2	219251068	2_219251068_C_CA	C	CA	ALS	TUBA4A	stopgain	D211_I212delinsX	0.000605327	1/1652	0.00121359	1/824	0	0/828	36	.	.	0.62	.	.	.	.
chr2	219252133	2_219252133_C_A	C	A	ALS	TUBA4A	nonsynonymous_SNV	G34V	0.00127877	2/1564	0.00254453	2/786	0	0/778	27.1	.	.	0.62	.	.	.	.
chr2	221436421	2_221436421_G_A	G	A	ALS	EPHA4	nonsynonymous_SNV	P775L	0.000620347	1/1612	0	0/806	0.00124069	1/806	33	1.231e-05	0	0.157	.	.	.	.
chr2	221482417	2_221482417_C_G	C	G	ALS	EPHA4	nonsynonymous_SNV	G418A	0.000615006	1/1626	0	0/820	0.00124069	1/806	27.6	.	.	0.157	.	.	.	.
chr2	221501146	2_221501146_G_A	G	A	ALS	EPHA4	nonsynonymous_SNV	L284F	0.000619579	1/1614	0	0/806	0.00123762	1/808	22.2	.	.	0.157	.	.	.	.
chr2	232697394	2_232697394_T_TA	T	TA	PD	GIGYF2	splicing	splicing	0.00122699	2/1630	0.00123153	1/812	0.00122249	1/818	17.8	0.0001312	0.003883	0.064	0	0	0.02	0.01
chr2	232747646	2_232747646_A_G	A	G	PD	GIGYF2	nonsynonymous_SNV	T25A	0.0108565	18/1658	0.0109223	9/824	0.0107914	9/834	22.2	0.0001389	0.004688	0.064	.	.	.	.
chr2	232756217	2_232756217_TGGCAGAGAAAC_T	TGGCAGAGAAAC	T	PD	GIGYF2	short_InDels	Structural	0.00439883	6/1364	0.00429799	3/698	0.0045045	3/666	23.5	0.0007277	0.0007345	0.064	.	.	.	.
chr2	232756217	2_232756217_TGGCAGAGAAAC_TC	TGGCAGAGAAAC	TC	PD	GIGYF2	short_InDels	Structural	0.000733138	1/1364	0.00143266	1/698	0	0/666	23.5	0.0007277	0.0007345	0.064	.	.	.	.
chr2	232756274	2_232756274_CGAG_C	CGAG	C	PD	GIGYF2	nonframeshift_deletion	107_108del	0.0078637	12/1526	0.0119048	9/756	0.0038961	3/770	19.8	6.79e-05	6.807e-05	0.064	.	.	.	.
chr2	232791066	2_232791066_A_G	A	G	PD	GIGYF2	nonsynonymous_SNV	E330G	0.000607533	1/1646	0	0/818	0.00120773	1/828	24.6	2.052e-06	7.559e-05	0.064	.	.	.	.
chr2	232791446	2_232791446_GGTAT_G	GGTAT	G	PD	GIGYF2	short_InDels	Structural	0.000645995	1/1548	0.00129199	1/774	0	0/774	32	6.202e-07	0	0.064	.	.	.	.
chr2	232794843	2_232794843_C_A	C	A	PD	GIGYF2	nonsynonymous_SNV	P460T	0.175061	285/1628	0.174505	141/808	0.17561	144/820	19.46	0.03227	0.2511	0.064	.	.	.	.
chr2	232796197	2_232796197_A_C	A	C	PD	GIGYF2	nonsynonymous_SNV	K539Q	0.000614251	1/1628	0	0/810	0.00122249	1/818	24.5	8.941e-06	0.0003279	0.064	.	.	.	.
chr2	232806547	2_232806547_T_G	T	G	PD	GIGYF2	nonsynonymous_SNV	S566A	0.000611247	1/1636	0.00123457	1/810	0	0/826	23.6	2.057e-06	7.56e-05	0.064	.	.	.	.
chr2	232811295	2_232811295_CCAG_C	CCAG	C	PD	GIGYF2	nonframeshift_deletion	651_651del	0.0116137	19/1636	0.0134804	11/816	0.0097561	8/820	19	5.655e-05	2.231e-05	0.064	.	.	.	.
chr2	232815694	2_232815694_C_A	C	A	PD	GIGYF2	nonsynonymous_SNV	A722D	0.000625782	1/1598	0.00125628	1/796	0	0/802	24.6	.	.	0.064	.	.	.	.
chr2	232819931	2_232819931_G_T	G	T	PD	GIGYF2	nonsynonymous_SNV	E825D	0.00121803	2/1642	0.00122249	1/818	0.00121359	1/824	19.18	.	.	0.064	.	.	.	.
chr2	232832931	2_232832931_G_A	G	A	PD	GIGYF2	nonsynonymous_SNV	M868I	0.00120482	2/1660	0	0/826	0.00239808	2/834	24.5	5.655e-05	0	0.064	.	.	.	.
chr2	232833053	2_232833053_TGCAGCA_TGCA	TGCAGCA	TGCA	PD	GIGYF2	short_InDels	Structural	0.0507956	83/1634	0.0493827	40/810	0.0521845	43/824	20.3	5.083e-05	9.688e-05	0.064	.	.	.	.
chr2	232833053	2_232833053_TGCA_T	TGCA	T	PD	GIGYF2	nonframeshift_deletion	909_910del	0.00529801	8/1510	0.00791557	6/758	0.00265957	2/752	19.9	0.0002715	0.0001244	0.064	.	.	.	.
chr2	232839936	2_232839936_C_A	C	A	PD	GIGYF2	nonsynonymous_SNV	L952I	0.000618047	1/1618	0.00123762	1/808	0	0/810	22.6	.	.	0.064	.	.	.	.
chr2	232844052	2_232844052_C_T	C	T	PD	GIGYF2	nonsynonymous_SNV	R966C	0.000615006	1/1626	0.00123457	1/810	0	0/816	34	5.479e-06	0	0.064	.	.	.	.
chr2	232844093	2_232844093_GCAA_GCAG	GCAA	GCAG	PD	GIGYF2	short_InDels	Structural	0.568069	918/1616	0.561425	457/814	0.574813	461/802	18.6	2.901e-05	2.247e-05	0.064	.	.	.	.
chr2	232844199	2_232844199_AAGC_A	AAGC	A	PD	GIGYF2	nonframeshift_deletion	1015_1016del	0.00482509	8/1658	0.00363196	3/826	0.00600962	5/832	19.3	8.141e-05	7.206e-05	0.064	.	.	.	.
chr2	232844564	2_232844564_G_A	G	A	PD	GIGYF2	nonsynonymous_SNV	A1099T	0.000606796	1/1648	0.00121655	1/822	0	0/826	16.93	6.857e-06	0	0.064	.	.	.	.
chr2	232845853	2_232845853_C_A	C	A	PD	GIGYF2	nonsynonymous_SNV	L1143I	0.000615006	1/1626	0.00123153	1/812	0	0/814	27.7	.	.	0.064	.	.	.	.
chr2	232847350	2_232847350_C_A	C	A	PD	GIGYF2	nonsynonymous_SNV	P1155T	0.00120337	2/1662	0.00241546	2/828	0	0/834	26.3	8.501e-05	0.002923	0.064	.	.	.	.
chr2	232847515	2_232847515_C_CCG	C	CCG	PD	GIGYF2	frameshift_insertion	P1210fs	0.161911	261/1612	0.164604	133/808	0.159204	128/804	24.5	0.03706	0.2459	0.064	.	.	.	.
chr2	232847516	2_232847516_CACAGCA_CGCA	CACAGCA	CGCA	PD	GIGYF2	short_InDels	Structural	0.399749	638/1596	0.39196	312/796	0.4075	326/800	11.8	0.5742	0.4634	0.064	.	.	.	.
chr2	232847516	2_232847516_CACAGCA_C	CACAGCA	C	PD	GIGYF2	short_InDels	Structural	0.0056391	9/1596	0.00502513	4/796	0.00625	5/800	11.8	0.5742	0.4634	0.064	.	.	.	.
chr2	232847516	2_232847516_CACAGCA_CAGCAGCA	CACAGCA	CAGCAGCA	PD	GIGYF2	short_InDels	Structural	0.166452	259/1556	0.167939	132/786	0.164935	127/770	11.8	0.5742	0.4634	0.064	.	.	.	.
chr2	232847529	2_232847529_GCAGCAGCCGCCA_G	GCAGCAGCCGCCA	G	PD	GIGYF2	nonframeshift_deletion	1215_1218del	0.0108565	18/1658	0.0133172	11/826	0.00841346	7/832	8.33	0.001568	0.001786	0.064	.	.	.	.
chr2	232850337	2_232850337_A_G	A	G	PD	GIGYF2	nonsynonymous_SNV	N1254D	0.000792393	1/1262	0	0/622	0.0015625	1/640	25.7	.	.	0.064	.	.	.	.
chr2	233060584	2_233060584_A_G	A	G	ALZ	INPP5D	nonsynonymous_SNV	I36V	0.000611995	1/1634	0.0012285	1/814	0	0/820	21.4	4.447e-05	0	0.202	.	.	.	.
chr2	233146201	2_233146201_C_T	C	T	ALZ	INPP5D	nonsynonymous_SNV	L264F	0.00499376	8/1602	0.00498753	4/802	0.005	4/800	23.8	7.247e-05	0.0002791	0.202	.	.	.	.
chr2	233147505	2_233147505_T_C	T	C	ALZ	INPP5D	nonsynonymous_SNV	M313T	0.000601685	1/1662	0	0/828	0.00119904	1/834	21.3	.	.	0.202	.	.	.	.
chr2	233169329	2_233169329_C_T	C	T	ALZ	INPP5D	nonsynonymous_SNV	S526L	0.000601685	1/1662	0.00120773	1/828	0	0/834	28.3	6.88e-07	2.526e-05	0.202	.	.	.	.
chr2	233177328	2_233177328_G_A	G	A	ALZ	INPP5D	nonsynonymous_SNV	V684M	0.000625	1/1600	0.00126904	1/788	0	0/812	26.5	6.842e-06	7.557e-05	0.202	.	.	.	.
chr2	233204185	2_233204185_C_G	C	G	ALZ	INPP5D	nonsynonymous_SNV	T1011R	0.00060241	1/1660	0.00120773	1/828	0	0/832	5.274	6.866e-06	0	0.202	.	.	.	.
chr2	233204193	2_233204193_G_A	G	A	ALZ	INPP5D	nonsynonymous_SNV	E1014K	0.00060241	1/1660	0	0/828	0.00120192	1/832	25.4	2.124e-05	2.525e-05	0.202	.	.	.	.
chr2	233204310	2_233204310_G_A	G	A	ALZ	INPP5D	nonsynonymous_SNV	G1053S	0.00421687	7/1660	0.00362319	3/828	0.00480769	4/832	14.36	0.0007871	0.02702	0.202	.	.	.	.
chr2	233204361	2_233204361_G_A	G	A	ALZ	INPP5D	nonsynonymous_SNV	G1070S	0.000611995	1/1634	0	0/810	0.00121359	1/824	2.92	0.002322	0.000101	0.202	.	.	.	.
chr2	233204377	2_233204377_A_T	A	T	ALZ	INPP5D	nonsynonymous_SNV	K1075M	0.00062422	1/1602	0.00125628	1/796	0	0/806	22.7	1.372e-06	5.049e-05	0.202	.	.	.	.
chr2	233204655	2_233204655_C_T	C	T	ALZ	INPP5D	nonsynonymous_SNV	H1168Y	0.331547	433/1306	0.33477	233/696	0.327869	200/610	18.44	0.1986	0.334	0.202	.	.	.	.
chr20	3889267	20_3889267_A_C	A	C	OTHERS	PANK2	nonsynonymous_SNV	N56T	0.000601685	1/1662	0	0/828	0.00119904	1/834	6.844	.	.	0.967	.	.	.	.
chr20	3889380	20_3889380_C_G	C	G	OTHERS	PANK2	nonsynonymous_SNV	R94G	0.00305623	5/1636	0.00246305	2/812	0.00364078	3/824	15.71	0.0001554	0.005073	0.967	.	.	.	.
chr20	3889381	20_3889381_G_C	G	C	OTHERS	PANK2	nonsynonymous_SNV	R94P	0.0116137	19/1636	0.0172414	14/812	0.00606796	5/824	15.71	0.001361	0.04254	0.967	.	.	.	.
chr20	3889432	20_3889432_T_A	T	A	OTHERS	PANK2	nonsynonymous_SNV	L111Q	0.158446	257/1622	0.163366	132/808	0.153563	125/814	20.3	0.06011	0.1198	0.967	.	.	.	.
chr20	3889477	20_3889477_G_C	G	C	OTHERS	PANK2	nonsynonymous_SNV	G126E	0.827357	1246/1506	0.814815	616/756	0.84	630/750	16.97	0.8688	0.787	0.967	.	.	.	.
chr20	3889477	20_3889477_G_A	G	A	OTHERS	PANK2	nonsynonymous_SNV	G126E	0.00332005	5/1506	0.00529101	4/756	0.00133333	1/750	23.4	1.531e-05	0	0.967	.	.	.	.
chr20	3889483	20_3889483_G_A	G	A	OTHERS	PANK2	nonsynonymous_SNV	R128Q	0.0028777	4/1390	0.00144092	1/694	0.00431034	3/696	24	6.958e-05	0.00221	0.967	.	.	.	.
chr20	3889494	20_3889494_C_A	C	A	OTHERS	PANK2	nonsynonymous_SNV	P132T	0.00149031	2/1342	0.00149701	1/668	0.00148368	1/674	21.6	.	.	0.967	.	.	.	.
chr20	3907943	20_3907943_C_CT	C	CT	OTHERS	PANK2	frameshift_insertion	L216fs	0.000611247	1/1636	0.00122549	1/816	0	0/820	34	.	.	0.967	.	.	.	.
chr20	3910694	20_3910694_G_T	G	T	OTHERS	PANK2	nonsynonymous_SNV	A76S	0.000601685	1/1662	0	0/828	0.00119904	1/834	20.4	1.368e-06	0	0.967	.	.	.	.
chr20	3912573	20_3912573_C_T	C	T	OTHERS	PANK2	stopgain	R160X	0.00060241	1/1660	0.00120773	1/828	0	0/832	39	1.163e-05	2.519e-05	0.967	.	.	.	.
chr20	3923275	20_3923275_A_G	A	G	OTHERS	PANK2	nonsynonymous_SNV	E274G	0.000616523	1/1622	0	0/808	0.0012285	1/814	23.2	.	.	0.967	.	.	.	.
chr20	4699340	20_4699340_G_A	G	A	OTHERS	PRNP	nonsynonymous_SNV	A11T	0.00125786	2/1590	0.00124688	1/802	0.00126904	1/788	4.206	3.831e-05	0.0007306	1.299	.	.	.	.
chr20	4699358	20_4699358_C_A	C	A	OTHERS	PRNP	nonsynonymous_SNV	Q17K	0.00142653	2/1402	0	0/720	0.00293255	2/682	10.02	.	.	1.299	.	.	.	.
chr20	4699379	20_4699379_CGGTGGTGGCTGGGGGCAGCCTCAT_C	CGGTGGTGGCTGGGGGCAGCCTCAT	C	OTHERS	PRNP	nonframeshift_deletion	54_61del	0.00084317	1/1186	0	0/610	0.00173611	1/576	19.3	0.0007346	0.001918	1.299	.	.	.	.
chr20	4699510	20_4699510_G_A	G	A	OTHERS	PRNP	nonsynonymous_SNV	S97N	0.000603136	1/1658	0	0/828	0.00120482	1/830	0.016	6.157e-06	0.0001008	1.299	.	.	.	.
chr20	4699605	20_4699605_A_G	A	G	OTHERS	PRNP	nonsynonymous_SNV	M129V	0.0529801	80/1510	0.0422164	32/758	0.0638298	48/752	17.85	0.3278	0.03373	1.299	.	.	.	.
chr20	4699875	20_4699875_G_A	G	A	OTHERS	PRNP	nonsynonymous_SNV	E219K	0.0195936	27/1378	0.0184659	13/704	0.0207715	14/674	16.35	0.004095	0.05003	1.299	.	.	.	.
chr20	4699929	20_4699929_T_A	T	A	OTHERS	PRNP	nonsynonymous_SNV	S237T	0.000603136	1/1658	0.00121065	1/826	0	0/832	16.31	.	.	1.299	.	.	.	.
chr20	5100856	20_5100856_C_T	C	T	PD	TMEM230	nonsynonymous_SNV	A100T	0.000606061	1/1650	0	0/824	0.00121065	1/826	24.1	3.215e-05	2.519e-05	0.781	.	.	.	.
chr20	5100898	20_5100898_C_A	C	A	PD	TMEM230	nonsynonymous_SNV	G86C	0.00125628	2/1592	0.0025	2/800	0	0/792	25.1	.	.	0.781	.	.	.	.
chr20	5112961	20_5112961_C_T	C	T	PD	TMEM230	nonsynonymous_SNV	R23Q	0.0052161	7/1342	0.0057971	4/690	0.00460123	3/652	25.8	2.504e-05	0.0008388	0.781	.	.	.	.
chr20	5113015	20_5113015_G_T	G	T	PD	TMEM230	nonsynonymous_SNV	A5E	0.000604595	1/1654	0.00121655	1/822	0	0/832	17.56	.	.	0.781	.	.	.	.
chr20	56437431	20_56437431_A_C	A	C	ALZ	CASS4	nonsynonymous_SNV	T102P	0.000603865	1/1656	0.00121359	1/824	0	0/832	8.073	3.421e-06	0.0001008	0.446	.	.	.	.
chr20	56437490	20_56437490_G_T	G	T	ALZ	CASS4	nonsynonymous_SNV	E121D	0.000630517	1/1586	0.00125313	1/798	0	0/788	17.26	.	.	0.446	.	.	.	.
chr20	56445943	20_56445943_C_T	C	T	ALZ	CASS4	nonsynonymous_SNV	T168I	0.0102286	17/1662	0.0120773	10/828	0.00839329	7/834	11.44	0.001339	0.03195	0.446	.	.	.	.
chr20	56445966	20_56445966_G_A	G	A	ALZ	CASS4	nonsynonymous_SNV	V176M	0.000603136	1/1658	0	0/828	0.00120482	1/830	22.1	0.0002668	0.009699	0.446	.	.	.	.
chr20	56445982	20_56445982_G_A	G	A	ALZ	CASS4	nonsynonymous_SNV	R181Q	0.000610501	1/1638	0	0/818	0.00121951	1/820	13.86	4.244e-05	2.52e-05	0.446	.	.	.	.
chr20	56445990	20_56445990_G_A	G	A	ALZ	CASS4	nonsynonymous_SNV	V184M	0.00245399	4/1630	0.00245098	2/816	0.002457	2/814	0.359	7.392e-05	2.519e-05	0.446	.	.	.	.
chr20	56451889	20_56451889_A_G	A	G	ALZ	CASS4	nonsynonymous_SNV	Q238R	0.00361011	6/1662	0.00241546	2/828	0.00479616	4/834	9.103	8.345e-05	0.002217	0.446	.	.	.	.
chr20	56452168	20_56452168_T_A	T	A	ALZ	CASS4	nonsynonymous_SNV	V331D	0.00060241	1/1660	0	0/826	0.00119904	1/834	24.9	6.156e-06	0.0002267	0.446	.	.	.	.
chr20	56452542	20_56452542_G_A	G	A	ALZ	CASS4	nonsynonymous_SNV	A456T	0.000601685	1/1662	0	0/828	0.00119904	1/834	16.84	6.157e-06	2.519e-05	0.446	.	.	.	.
chr20	56452931	20_56452931_G_T	G	T	ALZ	CASS4	nonsynonymous_SNV	R585S	0.000605327	1/1652	0.00121655	1/822	0	0/830	20.6	1.368e-06	2.519e-05	0.446	.	.	.	.
chr20	56453105	20_56453105_A_T	A	T	ALZ	CASS4	nonsynonymous_SNV	K643N	0.0102533	17/1658	0.0145631	12/824	0.0059952	5/834	15.37	4.996e-05	0.001738	0.446	.	.	.	.
chr20	56458364	20_56458364_C_T	C	T	ALZ	CASS4	nonsynonymous_SNV	P660S	0.242169	402/1660	0.248792	206/828	0.235577	196/832	0.656	0.02218	0.2775	0.446	.	.	.	.
chr20	58389466	20_58389466_A_G	A	G	ALS	VAPB	nonsynonymous_SNV	K3E	0.000601685	1/1662	0.00120773	1/828	0	0/834	25.1	2.077e-06	7.729e-05	0.559	.	.	.	.
chr21	25897649	21_25897649_G_A	G	A	ALZ	APP	nonsynonymous_SNV	T663M	0.00120919	2/1654	0.00121065	1/826	0.00120773	1/828	25.5	3.011e-05	2.52e-05	0.195	.	.	.	.
chr21	25982420	21_25982420_C_T	C	T	ALZ	APP	nonsynonymous_SNV	G383E	0.00060241	1/1660	0.00121065	1/826	0	0/834	25.4	.	.	0.195	.	.	.	.
chr21	26000018	21_26000018_C_T	C	T	ALZ	APP	nonsynonymous_SNV	A344T	0.000604595	1/1654	0	0/820	0.00119904	1/834	23.9	3.968e-05	2.523e-05	0.195	.	.	.	.
chr21	31668558	21_31668558_G_A	G	A	ALS	SOD1	nonsynonymous_SNV	V149I	0.00126103	2/1586	0.00254453	2/786	0	0/800	25.9	2.053e-06	2.52e-05	0.978	.	.	.	.
chr21	32631102	21_32631102_G_A	G	A	PD	SYNJ1	nonsynonymous_SNV	P1578S	0.000606061	1/1650	0.00121359	1/824	0	0/826	16.84	.	.	0.244	.	.	.	.
chr21	32631208	21_32631208_T_G	T	G	PD	SYNJ1	nonsynonymous_SNV	L1542F	0.00060241	1/1660	0	0/828	0.00120192	1/832	0.046	.	.	0.244	.	.	.	.
chr21	32631220	21_32631220_AGCTGACTTT_A	AGCTGACTTT	A	PD	SYNJ1	nonframeshift_deletion	1535_1538del	0.000605327	1/1652	0.00121951	1/820	0	0/832	8.08	7.435e-06	0.000245	0.244	.	.	.	.
chr21	32631295	21_32631295_T_A	T	A	PD	SYNJ1	nonsynonymous_SNV	K1513N	0.000636943	1/1570	0.00127877	1/782	0	0/788	6.638	.	.	0.244	.	.	.	.
chr21	32631476	21_32631476_C_T	C	T	PD	SYNJ1	nonsynonymous_SNV	G1453E	0.00182482	3/1644	0.00365854	3/820	0	0/824	15.48	0.01333	2.519e-05	0.244	.	.	.	.
chr21	32631548	21_32631548_C_T	C	T	PD	SYNJ1	nonsynonymous_SNV	R1429Q	0.00060241	1/1660	0.00121065	1/826	0	0/834	12.29	1.3e-05	0	0.244	.	.	.	.
chr21	32631572	21_32631572_C_T	C	T	PD	SYNJ1	nonsynonymous_SNV	R1421Q	0.00240964	4/1660	0.00121065	1/826	0.00359712	3/834	16.2	1.368e-05	5.038e-05	0.244	.	.	.	.
chr21	32631614	21_32631614_C_T	C	T	PD	SYNJ1	nonsynonymous_SNV	S1407N	0.000601685	1/1662	0	0/828	0.00119904	1/834	15.1	.	.	0.244	.	.	.	.
chr21	32631618	21_32631618_A_AAGTATT	A	AAGTATT	PD	SYNJ1	nonframeshift_insertion	L1406delinsNTL	0.455475	757/1662	0.443237	367/828	0.467626	390/834	27.5	6.199e-07	0	0.244	.	.	.	.
chr21	32631647	21_32631647_T_G	T	G	PD	SYNJ1	nonsynonymous_SNV	Q1396P	0.000603136	1/1658	0.00121359	1/824	0	0/834	10.63	6.84e-07	2.519e-05	0.244	.	.	.	.
chr21	32638976	21_32638976_G_C	G	C	PD	SYNJ1	nonsynonymous_SNV	P1322A	0.000613497	1/1630	0	0/808	0.00121655	1/822	23.3	2.736e-06	0.0001008	0.244	.	.	.	.
chr21	32639770	21_32639770_G_C	G	C	PD	SYNJ1	nonsynonymous_SNV	P1239A	0.000611247	1/1636	0	0/812	0.00121359	1/824	20.6	.	.	0.244	.	.	.	.
chr21	32641897	21_32641897_G_T	G	T	PD	SYNJ1	nonsynonymous_SNV	P1235Q	0.000605327	1/1652	0	0/826	0.00121065	1/826	28.5	.	.	0.244	.	.	.	.
chr21	32641939	21_32641939_C_A	C	A	PD	SYNJ1	nonsynonymous_SNV	G1221V	0.000623441	1/1604	0.00124378	1/804	0	0/800	23.1	.	.	0.244	.	.	.	.
chr21	32642098	21_32642098_T_C	T	C	PD	SYNJ1	nonsynonymous_SNV	I1211V	0.000605327	1/1652	0	0/824	0.00120773	1/828	22.1	.	.	0.244	.	.	.	.
chr21	32656696	21_32656696_A_C	A	C	PD	SYNJ1	nonsynonymous_SNV	I968R	0.000606796	1/1648	0.00121951	1/820	0	0/828	23.7	.	.	0.244	.	.	.	.
chr21	32657051	21_32657051_C_A	C	A	PD	SYNJ1	nonsynonymous_SNV	G883V	0.000620347	1/1612	0	0/812	0.00125	1/800	25.7	.	.	0.244	.	.	.	.
chr21	32666479	21_32666479_C_T	C	T	PD	SYNJ1	nonsynonymous_SNV	V675I	0.000606796	1/1648	0	0/820	0.00120773	1/828	26.1	0.0004474	5.039e-05	0.244	.	.	.	.
chr21	32670337	21_32670337_C_T	C	T	PD	SYNJ1	nonsynonymous_SNV	G627S	0.000617284	1/1620	0	0/810	0.00123457	1/810	28.7	6.844e-07	0	0.244	.	.	.	.
chr21	32673531	21_32673531_G_A	G	A	PD	SYNJ1	nonsynonymous_SNV	A551V	0.001287	2/1554	0.00129534	1/772	0.00127877	1/782	25	9.617e-05	0.002849	0.244	.	.	.	.
chr21	32681567	21_32681567_T_C	T	C	PD	SYNJ1	nonsynonymous_SNV	M467V	0.000603865	1/1656	0	0/824	0.00120192	1/832	24.3	1.847e-05	0	0.244	.	.	.	.
chr21	32685785	21_32685785_A_T	A	T	PD	SYNJ1	nonsynonymous_SNV	Y400N	0.00313676	5/1594	0.00378788	3/792	0.00249377	2/802	21.3	0.0001009	0.003101	0.244	.	.	.	.
chr21	32687042	21_32687042_T_C	T	C	PD	SYNJ1	nonsynonymous_SNV	K334R	0.290262	465/1602	0.277215	219/790	0.302956	246/812	23	0.278	0.346	0.244	.	.	.	.
chr21	32688348	21_32688348_C_T	C	T	PD	SYNJ1	nonsynonymous_SNV	R309H	0.00060241	1/1660	0	0/828	0.00120192	1/832	28.3	1.916e-05	0.0002269	0.244	.	.	.	.
chr21	32726855	21_32726855_T_C	T	C	PD	SYNJ1	nonsynonymous_SNV	D53G	0.00060241	1/1660	0.00121065	1/826	0	0/834	24.9	0.0001108	0	0.244	.	.	.	.
chr21	32727986	21_32727986_C_T	C	T	PD	SYNJ1	nonsynonymous_SNV	G19S	0.00120337	2/1662	0.00241546	2/828	0	0/834	15.12	1.157e-05	8.432e-05	0.244	.	.	.	.
chr21	32728009	21_32728009_C_T	C	T	PD	SYNJ1	nonsynonymous_SNV	S11N	0.00120482	2/1660	0.00120773	1/828	0.00120192	1/832	22.2	8.671e-06	8.449e-05	0.244	.	.	.	.
chr21	32728028	21_32728028_A_G	A	G	PD	SYNJ1	nonsynonymous_SNV	W5R	0.00120627	2/1658	0.00120773	1/828	0.00120482	1/830	15.41	2.531e-05	5.656e-05	0.244	.	.	.	.
chr21	44330229	21_44330229_C_T	C	T	ALS	C21orf2	nonsynonymous_SNV	R205H	0.0336391	44/1308	0.0323529	22/680	0.0350318	22/628	8.413	0.0003203	0.007638	1.35	.	.	.	.
chr21	44330236	21_44330236_C_A	C	A	ALS	C21orf2	nonsynonymous_SNV	A203S	0.00167504	2/1194	0.00160772	1/622	0.00174825	1/572	18.19	.	.	1.35	.	.	.	.
chr21	44330695	21_44330695_AGGCCCTGTGAGGCTCCATGCTCCCTCCCCACGG_A	AGGCCCTGTGAGGCTCCATGCTCCCTCCCCACGG	A	ALS	C21orf2	nonframeshift_deletion	245_256del	0.00120919	2/1654	0	0/826	0.00241546	2/828	1.82	0.0001906	0.0002445	1.35	.	.	.	.
chr21	44330857	21_44330857_G_T	G	T	ALS	C21orf2	stopgain	S161X	0.00060241	1/1660	0.00121065	1/826	0	0/834	36	.	.	1.35	.	.	.	.
chr21	44330875	21_44330875_C_T	C	T	ALS	C21orf2	nonsynonymous_SNV	G155D	0.000603136	1/1658	0.00121065	1/826	0	0/832	0.7	.	.	1.35	.	.	.	.
chr21	44331939	21_44331939_G_A	G	A	ALS	C21orf2	nonsynonymous_SNV	T109I	0.0471584	78/1654	0.0495169	41/828	0.0447942	37/826	1.836	0.02962	0.06397	1.35	.	.	.	.
chr22	29480326	22_29480326_G_GGCA	G	GGCA	ALS	NEFH	nonframeshift_insertion	G22delinsGS	0.000612745	1/1632	0	0/818	0.0012285	1/814	17	6.634e-07	0	1.064	.	.	.	.
chr22	29480434	22_29480434_G_T	G	T	ALS	NEFH	nonsynonymous_SNV	V58L	0.00556931	9/1616	0.00496278	4/806	0.00617284	5/810	22.3	3.624e-06	0.0001123	1.064	.	.	.	.
chr22	29480674	22_29480674_G_T	G	T	ALS	NEFH	nonsynonymous_SNV	G138C	0.00133511	2/1498	0	0/752	0.00268097	2/746	22.5	7.175e-07	2.703e-05	1.064	.	.	.	.
chr22	29480718	22_29480718_G_C	G	C	ALS	NEFH	nonsynonymous_SNV	E152D	0.00434783	6/1380	0.00433526	3/692	0.00436047	3/688	15.45	5.374e-05	0.001655	1.064	.	.	.	.
chr22	29480724	22_29480724_C_CGGCGCGGTGCTGCGCCTG	C	CGGCGCGGTGCTGCGCCTG	ALS	NEFH	nonframeshift_insertion	R154delinsRGAVLRL	0.000719424	1/1390	0.00142045	1/704	0	0/686	18.7	6.669e-07	0	1.064	.	.	.	.
chr22	29480940	22_29480940_G_C	G	C	ALS	NEFH	nonsynonymous_SNV	E226D	0.000603136	1/1658	0.00120773	1/828	0	0/830	21.9	.	.	1.064	.	.	.	.
chr22	29480943	22_29480943_C_G	C	G	ALS	NEFH	nonsynonymous_SNV	C227W	0.000603136	1/1658	0	0/828	0.00120482	1/830	21.4	.	.	1.064	.	.	.	.
chr22	29481007	22_29481007_G_A	G	A	ALS	NEFH	nonsynonymous_SNV	G249S	0.010241	17/1660	0.00845411	7/828	0.0120192	10/832	13.57	0.006742	0.01154	1.064	.	.	.	.
chr22	29489165	22_29489165_G_C	G	C	ALS	NEFH	nonsynonymous_SNV	A509P	0.000607533	1/1646	0	0/814	0.00120192	1/832	19.3	.	.	1.064	.	.	.	.
chr22	29489261	22_29489261_C_G	C	G	ALS	NEFH	nonsynonymous_SNV	P541A	0.000606796	1/1648	0.00122249	1/818	0	0/830	17.75	1.368e-06	2.519e-05	1.064	.	.	.	.
chr22	29489591	22_29489591_AAGGCCAAGTCCCCAGAGAAGGAAG_A	AAGGCCAAGTCCCCAGAGAAGGAAG	A	ALS	NEFH	nonframeshift_deletion	651_659del	0.089651	149/1662	0.0881643	73/828	0.0911271	76/834	12.9	0.003585	0.003618	1.064	.	.	.	.
chr22	29489869	22_29489869_AGCTAAGTCCCCAGAGAAG_A	AGCTAAGTCCCCAGAGAAG	A	ALS	NEFH	nonframeshift_deletion	744_749del	0.0918619	149/1622	0.0945274	76/804	0.0892421	73/818	10.6	0.00646	0.1321	1.064	.	.	.	.
chr22	29489894	22_29489894_T_A	T	A	ALS	NEFH	nonsynonymous_SNV	S752T	0.00123609	2/1618	0.00124378	1/804	0.0012285	1/814	12.35	.	.	1.064	.	.	.	.
chr22	29490001	22_29490001_C_G	C	G	ALS	NEFH	nonsynonymous_SNV	S787R	0.00189394	3/1584	0.00254453	2/786	0.00125313	1/798	15.08	3.489e-05	0.001209	1.064	.	.	.	.
chr22	29490054	22_29490054_A_C	A	C	ALS	NEFH	nonsynonymous_SNV	E805A	0.0772947	128/1656	0.0667476	55/824	0.0877404	73/832	19.82	0.156	0.03232	1.064	.	.	.	.
chr22	29490278	22_29490278_C_G	C	G	ALS	NEFH	nonsynonymous_SNV	P880A	0.000606061	1/1650	0.00121655	1/822	0	0/828	9.153	1.37e-06	2.52e-05	1.064	.	.	.	.
chr22	29490354	22_29490354_C_T	C	T	ALS	NEFH	nonsynonymous_SNV	T905I	0.00673195	11/1634	0.0122549	10/816	0.00122249	1/818	17.87	2.327e-05	0.0006801	1.064	.	.	.	.
chr22	29490371	22_29490371_C_T	C	T	ALS	NEFH	nonsynonymous_SNV	P911S	0.00124533	2/1606	0	0/798	0.00247525	2/808	9.162	2.053e-05	0.0004787	1.064	.	.	.	.
chr22	29490393	22_29490393_A_G	A	G	ALS	NEFH	nonsynonymous_SNV	E918G	0.011509	18/1564	0.0166667	13/780	0.00637755	5/784	21.5	3.833e-05	0.001235	1.064	.	.	.	.
chr22	29490437	22_29490437_C_T	C	T	ALS	NEFH	nonsynonymous_SNV	P933S	0.0056962	9/1580	0.00508906	4/786	0.00629723	5/794	6.814	1.308e-05	0.0004538	1.064	.	.	.	.
chr22	29490475	22_29490475_AGAG_A	AGAG	A	ALS	NEFH	nonframeshift_deletion	946_946del	0.00122549	2/1632	0	0/816	0.00245098	2/816	17	1.257e-06	2.232e-05	1.064	.	.	.	.
chr22	29490512	22_29490512_AAGG_A	AAGG	A	ALS	NEFH	nonframeshift_deletion	958_959del	0.000605327	1/1652	0	0/822	0.00120482	1/830	15.8	6.272e-07	0	1.064	.	.	.	.
chr22	29490520	22_29490520_G_T	G	T	ALS	NEFH	nonsynonymous_SNV	E960D	0.000603865	1/1656	0.00121655	1/822	0	0/834	17.74	0.0008799	0.0001009	1.064	.	.	.	.
chr22	32475378	22_32475378_G_A	G	A	PD	FBXO7	nonsynonymous_SNV	G6E	0.0789141	125/1584	0.0782828	62/792	0.0795455	63/792	6.578	0.09648	0.06525	0.877	.	.	.	.
chr22	32475396	22_32475396_T_G	T	G	PD	FBXO7	nonsynonymous_SNV	L12R	0.123487	204/1652	0.137805	113/820	0.109375	91/832	5.082	0.2041	0.1869	0.877	.	.	.	.
chr22	32479013	22_32479013_A_G	A	G	PD	FBXO7	nonsynonymous_SNV	Y52C	0.00258398	4/1548	0.00130208	1/768	0.00384615	3/780	23.2	0.000132	0.003199	0.877	.	.	.	.
chr22	32479203	22_32479203_G_A	G	A	PD	FBXO7	nonsynonymous_SNV	M115I	0.617612	1024/1658	0.636804	526/826	0.598558	498/832	2.565	0.4024	0.7363	0.877	.	.	.	.
chr22	32491131	22_32491131_G_A	G	A	PD	FBXO7	nonsynonymous_SNV	R306H	0.000635324	1/1574	0	0/786	0.00126904	1/788	29.7	0.0001088	0	0.877	.	.	.	.
chr22	32498273	22_32498273_C_T	C	T	PD	FBXO7	nonsynonymous_SNV	R438C	0.00121951	2/1640	0.00121359	1/824	0.00122549	1/816	18.48	3.831e-05	0.0002267	0.877	.	.	.	.
chr22	32498446	22_32498446_G_C	G	C	PD	FBXO7	nonsynonymous_SNV	L495F	0.000615006	1/1626	0.00123457	1/810	0	0/816	20.4	5.472e-06	0	0.877	.	.	.	.
chr22	32498460	22_32498460_G_T	G	T	PD	FBXO7	nonsynonymous_SNV	G500V	0.000608273	1/1644	0	0/822	0.00121655	1/822	17.66	4.104e-06	0.0001511	0.877	.	.	.	.
chr22	32498513	22_32498513_C_T	C	T	PD	FBXO7	nonsynonymous_SNV	R518W	0.000603136	1/1658	0.00121359	1/824	0	0/834	21.6	0.000128	0.0001008	0.877	.	.	.	.
chr22	38112165	22_38112165_G_C	G	C	OTHERS	PLA2G6	nonsynonymous_SNV	P628R	0.00542823	9/1658	0.00484262	4/826	0.00600962	5/832	23.2	0.0005198	0.01508	0.607	.	.	.	.
chr22	38112509	22_38112509_G_C	G	C	OTHERS	PLA2G6	stopgain	Y579X	0.00127714	2/1566	0.00125	1/800	0.00130548	1/766	39	.	.	0.607	.	.	.	.
chr22	38128412	22_38128412_A_G	A	G	OTHERS	PLA2G6	nonsynonymous_SNV	I224T	0.00120337	2/1662	0.00120773	1/828	0.00119904	1/834	23.6	4.789e-06	0	0.607	.	.	.	.
chr22	38132934	22_38132934_AC_A	AC	A	OTHERS	PLA2G6	stopgain	V147X	0.000604595	1/1654	0.00121359	1/824	0	0/830	36	.	.	0.607	.	.	.	.
chr22	38135010	22_38135010_A_G	A	G	OTHERS	PLA2G6	nonsynonymous_SNV	L113P	0.00143885	2/1390	0.00141643	1/706	0.00146199	1/684	31	.	.	0.607	.	.	.	.
chr22	38140006	22_38140006_G_A	G	A	OTHERS	PLA2G6	nonsynonymous_SNV	S80L	0.00120482	2/1660	0.00242131	2/826	0	0/834	16.25	0.0002585	0.0004552	0.607	.	.	.	.
chr22	38140117	22_38140117_AGCCCTTGGTTATT_A	AGCCCTTGGTTATT	A	OTHERS	PLA2G6	frameshift_deletion	N39fs	0.000614251	1/1628	0	0/818	0.00123457	1/810	34	.	.	0.607	.	.	.	.
chr22	38143115	22_38143115_T_C	T	C	OTHERS	PLA2G6	nonsynonymous_SNV	Q22R	0.00121065	2/1652	0.00121359	1/824	0.00120773	1/828	20.7	.	.	0.607	.	.	.	.
chr22	38143116	22_38143116_G_C	G	C	OTHERS	PLA2G6	nonsynonymous_SNV	Q22E	0.000605327	1/1652	0.00121359	1/824	0	0/828	19.53	.	.	0.607	.	.	.	.
chr22	38145538	22_38145538_G_A	G	A	OTHERS	PLA2G6	nonsynonymous_SNV	H109Y	0.00124533	2/1606	0	0/810	0.00251256	2/796	22.7	7.528e-06	0	0.607	.	.	.	.
chr22	38145541	22_38145541_G_A	G	A	OTHERS	PLA2G6	stopgain	Q108X	0.000618047	1/1618	0	0/814	0.00124378	1/804	38	1.369e-06	0	0.607	.	.	.	.
chr22	38169303	22_38169303_C_G	C	G	OTHERS	PLA2G6	nonsynonymous_SNV	G42R	0.000630517	1/1586	0.00125945	1/794	0	0/792	24.2	.	.	0.607	.	.	.	.
chr22	38181663	22_38181663_C_T	C	T	OTHERS	PLA2G6	splicing	splicing	0.00060241	1/1660	0	0/828	0.00120192	1/832	19.93	.	.	0.607	0	0	0.01	0.46
chr22	41117252	22_41117252_G_A	G	A	OTHERS	EP300	nonsynonymous_SNV	G54R	0.000671141	1/1490	0.0013369	1/748	0	0/742	24.5	.	.	0.099	.	.	.	.
chr22	41117742	22_41117742_A_G	A	G	OTHERS	EP300	nonsynonymous_SNV	N217S	0.000637755	1/1568	0	0/784	0.00127551	1/784	10.88	6.704e-05	0	0.099	.	.	.	.
chr22	41127503	22_41127503_C_T	C	T	OTHERS	EP300	nonsynonymous_SNV	P308L	0.00120482	2/1660	0.00242131	2/826	0	0/834	24.6	1.3e-05	0.0002267	0.099	.	.	.	.
chr22	41131624	22_41131624_A_G	A	G	OTHERS	EP300	nonsynonymous_SNV	S507G	0.00844391	14/1658	0.00970874	8/824	0.00719424	6/834	19.82	0.0007696	0.01715	0.099	.	.	.	.
chr22	41135824	22_41135824_A_G	A	G	OTHERS	EP300	nonsynonymous_SNV	M514V	0.00060241	1/1660	0	0/826	0.00119904	1/834	22.8	7.803e-05	0.0004284	0.099	.	.	.	.
chr22	41141140	22_41141140_G_C	G	C	OTHERS	EP300	nonsynonymous_SNV	M657I	0.000604595	1/1654	0.00121655	1/822	0	0/832	21.2	3.42e-06	0.000126	0.099	.	.	.	.
chr22	41141154	22_41141154_C_T	C	T	OTHERS	EP300	nonsynonymous_SNV	A662V	0.00120919	2/1654	0.00121655	1/822	0.00120192	1/832	21.3	2.736e-06	5.039e-05	0.099	.	.	.	.
chr22	41149147	22_41149147_C_T	C	T	OTHERS	EP300	nonsynonymous_SNV	P784L	0.000614251	1/1628	0.00122549	1/816	0	0/812	24.9	0.0001799	2.519e-05	0.099	.	.	.	.
chr22	41150145	22_41150145_G_C	G	C	OTHERS	EP300	nonsynonymous_SNV	A922P	0.000628931	1/1590	0	0/792	0.00125313	1/798	15.53	6.85e-07	0	0.099	.	.	.	.
chr22	41152004	22_41152004_A_G	A	G	OTHERS	EP300	nonsynonymous_SNV	I997V	0.0862485	143/1658	0.0857488	71/828	0.086747	72/830	9.384	0.2886	0.04141	0.099	.	.	.	.
chr22	41173729	22_41173729_A_G	A	G	OTHERS	EP300	nonsynonymous_SNV	N1575S	0.000611247	1/1636	0	0/816	0.00121951	1/820	19.42	0.0001368	0.0001763	0.099	.	.	.	.
chr22	41176788	22_41176788_A_G	A	G	OTHERS	EP300	nonsynonymous_SNV	I1693V	0.00121803	2/1642	0	0/816	0.00242131	2/826	20.3	2.052e-06	2.519e-05	0.099	.	.	.	.
chr22	41177209	22_41177209_C_A	C	A	OTHERS	EP300	nonsynonymous_SNV	A1833D	0.00156986	2/1274	0.00155763	1/642	0.00158228	1/632	24	.	.	0.099	.	.	.	.
chr22	41177334	22_41177334_C_T	C	T	OTHERS	EP300	nonsynonymous_SNV	P1875S	0.00122399	2/1634	0.00243309	2/822	0	0/812	22.6	2.257e-05	0.000806	0.099	.	.	.	.
chr22	41177668	22_41177668_C_T	C	T	OTHERS	EP300	nonsynonymous_SNV	P1986L	0.000618812	1/1616	0	0/808	0.00123762	1/808	23.8	0.0001218	0.001864	0.099	.	.	.	.
chr22	41177974	22_41177974_G_A	G	A	OTHERS	EP300	nonsynonymous_SNV	R2088Q	0.000603865	1/1656	0.00121065	1/826	0	0/830	25.3	4.104e-06	0	0.099	.	.	.	.
chr22	41178192	22_41178192_A_G	A	G	OTHERS	EP300	nonsynonymous_SNV	M2161V	0.00601685	10/1662	0.00845411	7/828	0.00359712	3/834	16.15	0.0003003	0.01018	0.099	.	.	.	.
chr3	87245750	3_87245750_A_C	A	C	ALS	CHMP2B	nonsynonymous_SNV	K55Q	0.00369004	6/1626	0.00123457	1/810	0.00612745	5/816	23.8	2.942e-05	0.0008829	1.181	.	.	.	.
chr3	87253793	3_87253793_C_T	C	T	ALS	CHMP2B	nonsynonymous_SNV	R205W	0.000617284	1/1620	0	0/802	0.00122249	1/818	24.1	3.219e-05	0.0001009	1.181	.	.	.	.
chr3	184316207	3_184316207_C_A	C	A	PD	EIF4G1	nonsynonymous_SNV	Q46K	0.00075643	1/1322	0.00150602	1/664	0	0/658	32	.	.	0.057	.	.	.	.
chr3	184320981	3_184320981_A_G	A	G	PD	EIF4G1	nonsynonymous_SNV	I236V	0.000601685	1/1662	0.00120773	1/828	0	0/834	11.28	.	.	0.057	.	.	.	.
chr3	184321315	3_184321315_G_A	G	A	PD	EIF4G1	nonsynonymous_SNV	R251Q	0.00641026	10/1560	0.00895141	7/782	0.00385604	3/778	24.9	9.577e-06	5.038e-05	0.057	.	.	.	.
chr3	184321343	3_184321343_C_A	C	A	PD	EIF4G1	nonsynonymous_SNV	S260R	0.000690608	1/1448	0.00139276	1/718	0	0/730	21.9	.	.	0.057	.	.	.	.
chr3	184321443	3_184321443_G_C	G	C	PD	EIF4G1	nonsynonymous_SNV	G294R	0.0030525	5/1638	0.00366748	3/818	0.00243902	2/820	23.7	.	.	0.057	.	.	.	.
chr3	184321799	3_184321799_C_A	C	A	PD	EIF4G1	nonsynonymous_SNV	N412K	0.00145349	2/1376	0	0/694	0.00293255	2/682	15.14	.	.	0.057	.	.	.	.
chr3	184321807	3_184321807_C_G	C	G	PD	EIF4G1	nonsynonymous_SNV	P415R	0.00327869	4/1220	0.00493421	3/608	0.00163399	1/612	26.3	2.052e-05	0.0007053	0.057	.	.	.	.
chr3	184321819	3_184321819_C_A	C	A	PD	EIF4G1	nonsynonymous_SNV	A419D	0.000816993	1/1224	0	0/636	0.00170068	1/588	23	.	.	0.057	.	.	.	.
chr3	184321878	3_184321878_A_G	A	G	PD	EIF4G1	nonsynonymous_SNV	M439V	0.647362	1006/1554	0.63555	497/782	0.659326	509/772	0.074	0.7465	0.6495	0.057	.	.	.	.
chr3	184321915	3_184321915_C_T	C	T	PD	EIF4G1	nonsynonymous_SNV	T451M	0.00541516	9/1662	0.00724638	6/828	0.00359712	3/834	0.375	2.531e-05	0.0003526	0.057	.	.	.	.
chr3	184321955	3_184321955_GGAA_G	GGAA	G	PD	EIF4G1	nonframeshift_deletion	465_465del	0.0222892	37/1660	0.0217918	18/826	0.0227818	19/834	16.1	0.0002392	0.00194	0.057	.	.	.	.
chr3	184321978	3_184321978_AAGGAGAAGC_A	AAGGAGAAGC	A	PD	EIF4G1	short_InDels	Structural	0.00861009	14/1626	0.00733496	6/818	0.00990099	8/808	13.4	0.02234	0.003476	0.057	.	.	.	.
chr3	184322017	3_184322017_AAGG_A	AAGG	A	PD	EIF4G1	nonframeshift_deletion	485_486del	0.000616523	1/1622	0	0/806	0.00122549	1/816	15.6	6.815e-06	4.455e-05	0.057	.	.	.	.
chr3	184322631	3_184322631_C_T	C	T	PD	EIF4G1	nonsynonymous_SNV	R573C	0.00241255	4/1658	0	0/824	0.00479616	4/834	17.34	0.00162	0.0001008	0.057	.	.	.	.
chr3	184322683	3_184322683_A_G	A	G	PD	EIF4G1	nonsynonymous_SNV	N590S	0.00120482	2/1660	0	0/826	0.00239808	2/834	22.8	6.84e-07	2.519e-05	0.057	.	.	.	.
chr3	184323541	3_184323541_C_A	C	A	PD	EIF4G1	nonsynonymous_SNV	T748K	0.000606796	1/1648	0	0/822	0.00121065	1/826	22.5	.	.	0.057	.	.	.	.
chr3	184324229	3_184324229_C_A	C	A	PD	EIF4G1	nonsynonymous_SNV	T841K	0.000601685	1/1662	0.00120773	1/828	0	0/834	21.2	.	.	0.057	.	.	.	.
chr3	184324980	3_184324980_C_A	C	A	PD	EIF4G1	nonsynonymous_SNV	L915M	0.000607533	1/1646	0.00122249	1/818	0	0/828	22.9	.	.	0.057	.	.	.	.
chr3	184325609	3_184325609_C_A	C	A	PD	EIF4G1	nonsynonymous_SNV	R1038S	0.000636943	1/1570	0.00127877	1/782	0	0/788	21.6	.	.	0.057	.	.	.	.
chr3	184326940	3_184326940_G_A	G	A	PD	EIF4G1	nonsynonymous_SNV	A1136T	0.000603136	1/1658	0.00120773	1/828	0	0/830	17.91	.	.	0.057	.	.	.	.
chr3	184327329	3_184327329_C_G	C	G	PD	EIF4G1	nonsynonymous_SNV	A1188G	0.00361882	6/1658	0.00484262	4/826	0.00240385	2/832	23	3.079e-05	0.0009068	0.057	.	.	.	.
chr3	184327376	3_184327376_C_T	C	T	PD	EIF4G1	nonsynonymous_SNV	R1204W	0.000613497	1/1630	0.00121951	1/820	0	0/810	28.3	2.601e-05	2.519e-05	0.057	.	.	.	.
chr3	184328662	3_184328662_A_G	A	G	PD	EIF4G1	nonsynonymous_SNV	M1336V	0.00240674	4/1662	0.00362319	3/828	0.00119904	1/834	24.8	0.0002141	0.0006549	0.057	.	.	.	.
chr3	184328950	3_184328950_C_T	C	T	PD	EIF4G1	nonsynonymous_SNV	S1381F	0.000609013	1/1642	0	0/820	0.00121655	1/822	19.78	.	.	0.057	.	.	.	.
chr4	849720	4_849720_C_T	C	T	PD	GAK	nonsynonymous_SNV	D1297N	0.110036	182/1654	0.103865	86/828	0.116223	96/826	24.6	0.1316	0.1609	0.383	.	.	.	.
chr4	849932	4_849932_T_C	T	C	PD	GAK	nonsynonymous_SNV	K1265R	0.0765983	127/1658	0.0774818	64/826	0.0757212	63/832	18.34	0.0413	0.1306	0.383	.	.	.	.
chr4	849983	4_849983_C_T	C	T	PD	GAK	nonsynonymous_SNV	R1248H	0.000604595	1/1654	0.00121065	1/826	0	0/828	25.4	1.508e-05	0	0.383	.	.	.	.
chr4	851842	4_851842_G_C	G	C	PD	GAK	nonsynonymous_SNV	P1139R	0.00359712	5/1390	0.00142045	1/704	0.0058309	4/686	18.98	0.0004975	0.001641	0.383	.	.	.	.
chr4	851848	4_851848_G_A	G	A	PD	GAK	nonsynonymous_SNV	P1137L	0.00405405	6/1480	0.00265957	2/752	0.00549451	4/728	16.93	3.089e-05	0.0001515	0.383	.	.	.	.
chr4	851923	4_851923_G_A	G	A	PD	GAK	nonsynonymous_SNV	T1112M	0.000601685	1/1662	0	0/828	0.00119904	1/834	15.35	0.0001006	0	0.383	.	.	.	.
chr4	859675	4_859675_C_A	C	A	PD	GAK	nonsynonymous_SNV	A1072S	0.00136054	2/1470	0	0/762	0.00282486	2/708	9.229	.	.	0.383	.	.	.	.
chr4	865154	4_865154_G_A	G	A	PD	GAK	nonsynonymous_SNV	A1045V	0.00129199	2/1548	0.00257732	2/776	0	0/772	2.495	5.552e-05	0	0.383	.	.	.	.
chr4	866382	4_866382_C_T	C	T	PD	GAK	nonsynonymous_SNV	A1009T	0.00213675	3/1404	0.00139276	1/718	0.00291545	2/686	0.009	3.421e-05	0.0008061	0.383	.	.	.	.
chr4	866382	4_866382_C_A	C	A	PD	GAK	nonsynonymous_SNV	A1009S	0.002849	4/1404	0.00139276	1/718	0.00437318	3/686	0.002	.	.	0.383	.	.	.	.
chr4	866529	4_866529_G_A	G	A	PD	GAK	nonsynonymous_SNV	P960S	0.00122549	2/1632	0.00122249	1/818	0.0012285	1/814	23.2	.	.	0.383	.	.	.	.
chr4	867198	4_867198_T_C	T	C	PD	GAK	nonsynonymous_SNV	Q877R	0.0193004	32/1658	0.0290557	24/826	0.00961538	8/832	3.993	0.0002701	0.007694	0.383	.	.	.	.
chr4	867313	4_867313_C_T	C	T	PD	GAK	nonsynonymous_SNV	E839K	0.00068306	1/1464	0	0/730	0.0013624	1/734	17.73	2.399e-05	0.0002273	0.383	.	.	.	.
chr4	867324	4_867324_G_A	G	A	PD	GAK	nonsynonymous_SNV	P835L	0.00150602	2/1328	0.00149254	1/670	0.00151976	1/658	15.97	2.468e-05	0.000707	0.383	.	.	.	.
chr4	867355	4_867355_C_T	C	T	PD	GAK	nonsynonymous_SNV	E825K	0.00426743	6/1406	0.00277778	2/720	0.0058309	4/686	15.38	0.0002091	0	0.383	.	.	.	.
chr4	867427	4_867427_T_C	T	C	PD	GAK	nonsynonymous_SNV	K801E	0.00361882	6/1658	0.00603865	5/828	0.00120482	1/830	13.04	4.103e-05	0.0007732	0.383	.	.	.	.
chr4	867427	4_867427_A_DEL	A	<DEL>	PD	GAK	SV_Deletion	chr4:867427-870706	0.00302663	5/1652	0.00485437	4/824	0.00120773	1/828	.	.	.	0.383	.	.	.	.
chr4	868578	4_868578_C_T	C	T	PD	GAK	nonsynonymous_SNV	A786T	0.00247525	4/1616	0.00122249	1/818	0.0037594	3/798	2.317	0.0002868	5.1e-05	0.383	.	.	.	.
chr4	868679	4_868679_G_A	G	A	PD	GAK	nonsynonymous_SNV	P752L	0.000649351	1/1540	0.00129534	1/772	0	0/768	26.2	1.931e-05	0.0003076	0.383	.	.	.	.
chr4	881967	4_881967_G_C	G	C	PD	GAK	nonsynonymous_SNV	A534G	0.0115385	18/1560	0.0179487	14/780	0.00512821	4/780	25.2	2.759e-05	0.0008654	0.383	.	.	.	.
chr4	882711	4_882711_C_T	C	T	PD	GAK	nonsynonymous_SNV	V505I	0.000612745	1/1632	0.00122549	1/816	0	0/816	16.62	1.644e-05	2.519e-05	0.383	.	.	.	.
chr4	882813	4_882813_C_T	C	T	PD	GAK	nonsynonymous_SNV	E471K	0.000651042	1/1536	0	0/774	0.00131234	1/762	24.7	9.606e-06	0.0001008	0.383	.	.	.	.
chr4	883365	4_883365_C_T	C	T	PD	GAK	nonsynonymous_SNV	V452I	0.00180723	3/1660	0.00121065	1/826	0.00239808	2/834	21.5	0.0001156	0.0004786	0.383	.	.	.	.
chr4	884073	4_884073_C_A	C	A	PD	GAK	nonsynonymous_SNV	D407Y	0.00180505	3/1662	0.00241546	2/828	0.00119904	1/834	25.7	2.053e-06	5.038e-05	0.383	.	.	.	.
chr4	890579	4_890579_C_T	C	T	PD	GAK	nonsynonymous_SNV	R345Q	0.00146199	2/1368	0	0/692	0.00295858	2/676	22.2	0.0001569	2.525e-05	0.383	.	.	.	.
chr4	893912	4_893912_G_*	G	*	PD	GAK	nonsynonymous_SNV	P280L	0.00124069	2/1612	0.00123762	1/808	0.00124378	1/804	9.781	0.0001597	2.52e-05	0.383	.	.	.	.
chr4	904641	4_904641_A_T	A	T	PD	GAK	nonsynonymous_SNV	L174H	0.0182704	30/1642	0.0231144	19/822	0.0134146	11/820	26.8	2.667e-05	0.0001304	0.383	.	.	.	.
chr4	76163341	4_76163341_T_C	T	C	PD	SCARB2	nonsynonymous_SNV	M428V	0.000625	1/1600	0	0/802	0.00125313	1/798	12.36	3.694e-05	0	0.724	.	.	.	.
chr4	76163358	4_76163358_G_A	G	A	PD	SCARB2	nonsynonymous_SNV	A422V	0.000679348	1/1472	0.00136986	1/730	0	0/742	27	1.368e-05	0.0004282	0.724	.	.	.	.
chr4	76166279	4_76166279_T_C	T	C	PD	SCARB2	nonsynonymous_SNV	M404V	0.00441362	7/1586	0.00507614	4/788	0.0037594	3/798	8.242	6.225e-05	0.0009573	0.724	.	.	.	.
chr4	76166296	4_76166296_G_A	G	A	PD	SCARB2	nonsynonymous_SNV	T398M	0.000653595	1/1530	0	0/750	0.00128205	1/780	25.4	3.626e-05	0.0003275	0.724	.	.	.	.
chr4	76169923	4_76169923_T_C	T	C	PD	SCARB2	nonsynonymous_SNV	I353V	0.000615764	1/1624	0	0/804	0.00121951	1/820	14.93	1.231e-05	0.0004284	0.724	.	.	.	.
chr4	76175851	4_76175851_G_A	G	A	PD	SCARB2	nonsynonymous_SNV	S255F	0.000603136	1/1658	0.00121065	1/826	0	0/832	23.3	2.737e-06	2.52e-05	0.724	.	.	.	.
chr4	76176503	4_76176503_T_C	T	C	PD	SCARB2	nonsynonymous_SNV	Y213C	0.000645161	1/1550	0.0013089	1/764	0	0/786	29.2	.	.	0.724	.	.	.	.
chr4	76179549	4_76179549_C_T	C	T	PD	SCARB2	nonsynonymous_SNV	D194N	0.00310174	5/1612	0.00249377	2/802	0.0037037	3/810	15.53	3.284e-05	0.0008564	0.724	.	.	.	.
chr4	76179614	4_76179614_G_A	G	A	PD	SCARB2	nonsynonymous_SNV	T172I	0.00152905	2/1308	0.00303951	2/658	0	0/650	25.5	4.584e-05	0.001612	0.724	.	.	.	.
chr4	76179668	4_76179668_T_TC	T	TC	PD	SCARB2	frameshift_insertion	E154fs	0.000722543	1/1384	0.00144509	1/692	0	0/692	21.7	.	.	0.724	.	.	.	.
chr4	76179699	4_76179699_T_A	T	A	PD	SCARB2	nonsynonymous_SNV	I144L	0.00371287	6/1616	0.00372208	3/806	0.0037037	3/810	17.83	0.0003977	0.01443	0.724	.	.	.	.
chr4	76195726	4_76195726_C_A	C	A	PD	SCARB2	nonsynonymous_SNV	V86L	0.000609756	1/1640	0.0012285	1/814	0	0/826	20.4	.	.	0.724	.	.	.	.
chr4	89729235	4_89729235_G_A	G	A	PD	SNCA	nonsynonymous_SNV	P117S	0.00808824	11/1360	0.00597015	4/670	0.0101449	7/690	22.3	1.302e-05	0.0004285	0.429	.	.	.	.
chr4	89828142	4_89828142_C_G	C	G	PD	SNCA	splicing	splicing	0.000611247	1/1636	0	0/818	0.00122249	1/818	33	.	.	0.429	0	0	0	1
chr4	89835565	4_89835565_C_A	C	A	PD	SNCA	stopgain	E35X	0.000607533	1/1646	0	0/824	0.00121655	1/822	43	.	.	0.429	.	.	.	.
chr4	89836961	4_89836961_C_T	C	T	PD	SNCA	splicing	splicing	0.00060241	1/1660	0	0/828	0.00120192	1/832	24.5	.	.	0.429	0	0	0.06	0
chr4	169400601	4_169400601_T_C	T	C	ALS	NEK1	nonsynonymous_SNV	N1212D	0.000605327	1/1652	0	0/822	0.00120482	1/830	23.1	.	.	0.847	.	.	.	.
chr4	169400613	4_169400613_C_T	C	T	ALS	NEK1	nonsynonymous_SNV	D1208N	0.000609013	1/1642	0	0/818	0.00121359	1/824	24.7	3.517e-05	0.00104	0.847	.	.	.	.
chr4	169424615	4_169424615_T_C	T	C	ALS	NEK1	nonsynonymous_SNV	K1054E	0.000604595	1/1654	0.00121359	1/824	0	0/830	23.7	6.846e-07	2.522e-05	0.847	.	.	.	.
chr4	169424706	4_169424706_G_C	G	C	ALS	NEK1	nonsynonymous_SNV	H1023Q	0.00120919	2/1654	0.00121359	1/824	0.00120482	1/830	12.07	8.894e-06	0.0001008	0.847	.	.	.	.
chr4	169426152	4_169426152_G_C	G	C	ALS	NEK1	nonsynonymous_SNV	H990D	0.000642674	1/1556	0	0/788	0.00130208	1/768	3.062	.	.	0.847	.	.	.	.
chr4	169477303	4_169477303_T_C	T	C	ALS	NEK1	nonsynonymous_SNV	E752G	0.200276	290/1448	0.230226	163/708	0.171622	127/740	25.8	0.1059	0.1528	0.847	.	.	.	.
chr4	169477442	4_169477442_T_C	T	C	ALS	NEK1	nonsynonymous_SNV	N732S	0.000664011	1/1506	0.00135501	1/738	0	0/768	0.118	4.815e-06	5.072e-05	0.847	.	.	.	.
chr4	169479459	4_169479459_T_C	T	C	ALS	NEK1	nonsynonymous_SNV	K695E	0.000642674	1/1556	0	0/770	0.00127226	1/786	21.5	2.739e-06	5.046e-05	0.847	.	.	.	.
chr4	169508258	4_169508258_C_T	C	T	ALS	NEK1	nonsynonymous_SNV	R608H	0.000650195	1/1538	0.00131579	1/760	0	0/778	27.9	1.88e-05	0.0004913	0.847	.	.	.	.
chr4	169537811	4_169537811_T_C	T	C	ALS	NEK1	nonsynonymous_SNV	M555V	0.00122249	2/1636	0	0/810	0.00242131	2/826	15.06	3.223e-05	0	0.847	.	.	.	.
chr4	169555831	4_169555831_C_T	C	T	ALS	NEK1	nonsynonymous_SNV	R484H	0.000634518	1/1576	0.00127877	1/782	0	0/794	17	6.773e-05	0.0002016	0.847	.	.	.	.
chr4	169555937	4_169555937_TG_T	TG	T	ALS	NEK1	frameshift_deletion	P475fs	0.000609013	1/1642	0.00122249	1/818	0	0/824	24.6	.	.	0.847	.	.	.	.
chr4	169561508	4_169561508_A_G	A	G	ALS	NEK1	nonsynonymous_SNV	L413P	0.00786925	13/1652	0.00728155	6/824	0.00845411	7/828	25	2.327e-05	0.0007573	0.847	.	.	.	.
chr4	169562154	4_169562154_T_C	T	C	ALS	NEK1	nonsynonymous_SNV	R355G	0.00512164	8/1562	0.00386598	3/776	0.00636132	5/786	24.4	2.438e-05	0.0001092	0.847	.	.	.	.
chr5	126825994	5_126825994_G_T	G	T	OTHERS	LMNB1	nonsynonymous_SNV	A500S	0.00304136	5/1644	0.00366748	3/818	0.00242131	2/826	24	5.405e-05	0.001386	0.414	.	.	.	.
chr5	126825998	5_126825998_C_T	C	T	OTHERS	LMNB1	nonsynonymous_SNV	A501V	0.00121359	2/1648	0.00243902	2/820	0	0/828	26.8	0.02417	5.039e-05	0.414	.	.	.	.
chr5	150054168	5_150054168_ACTG_A	ACTG	A	OTHERS	CSF1R	nonframeshift_deletion	939_940del	0.00819672	12/1464	0.0080429	6/746	0.00835655	6/718	14.1	4.34e-06	2.232e-05	0.393	.	.	.	.
chr5	150054191	5_150054191_C_T	C	T	OTHERS	CSF1R	nonsynonymous_SNV	G933S	0.000650195	1/1538	0.00129199	1/774	0	0/764	0.233	1.85e-05	0.0004806	0.393	.	.	.	.
chr5	150057298	5_150057298_C_T	C	T	OTHERS	CSF1R	nonsynonymous_SNV	A770T	0.000601685	1/1662	0.00120773	1/828	0	0/834	24.7	2.738e-06	2.519e-05	0.393	.	.	.	.
chr5	150057366	5_150057366_C_A	C	A	OTHERS	CSF1R	nonsynonymous_SNV	G747V	0.00180723	3/1660	0.00362319	3/828	0	0/832	8.217	1.505e-05	0.0004786	0.393	.	.	.	.
chr5	150059740	5_150059740_C_T	C	T	OTHERS	CSF1R	nonsynonymous_SNV	D698N	0.000634518	1/1576	0	0/786	0.00126582	1/790	12.86	6.157e-06	0	0.393	.	.	.	.
chr5	150060901	5_150060901_C_T	C	T	OTHERS	CSF1R	nonsynonymous_SNV	E644K	0.00060241	1/1660	0.00120773	1/828	0	0/832	18.59	4.797e-06	0	0.393	.	.	.	.
chr5	150060969	5_150060969_G_A	G	A	OTHERS	CSF1R	nonsynonymous_SNV	T621M	0.00122399	2/1634	0.00122249	1/818	0.00122549	1/816	31	5.482e-05	0.001021	0.393	.	.	.	.
chr5	150068235	5_150068235_G_C	G	C	OTHERS	CSF1R	nonsynonymous_SNV	L536V	0.00606796	10/1648	0.00608273	5/822	0.00605327	5/826	23.6	3.083e-05	0.001008	0.393	.	.	.	.
chr5	150068324	5_150068324_T_A	T	A	OTHERS	CSF1R	nonsynonymous_SNV	H506L	0.000634518	1/1576	0	0/796	0.00128205	1/780	0.001	.	.	0.393	.	.	.	.
chr5	150069912	5_150069912_C_T	C	T	OTHERS	CSF1R	nonsynonymous_SNV	V491M	0.000611247	1/1636	0	0/820	0.00122549	1/816	9.958	8.894e-06	0	0.393	.	.	.	.
chr5	150070285	5_150070285_C_A	C	A	OTHERS	CSF1R	nonsynonymous_SNV	V406F	0.000627353	1/1594	0	0/806	0.00126904	1/788	9.349	.	.	0.393	.	.	.	.
chr5	150070495	5_150070495_C_T	C	T	OTHERS	CSF1R	nonsynonymous_SNV	G387R	0.000603865	1/1656	0	0/824	0.00120192	1/832	6.832	.	.	0.393	.	.	.	.
chr5	150070569	5_150070569_T_C	T	C	OTHERS	CSF1R	nonsynonymous_SNV	H362R	0.362745	481/1326	0.365031	238/652	0.360534	243/674	13.37	0.0787	0.317	0.393	.	.	.	.
chr5	150073300	5_150073300_C_A	C	A	OTHERS	CSF1R	splicing	splicing	0.000611247	1/1636	0	0/816	0.00121951	1/820	35	.	.	0.393	0.01	0	0.82	0.93
chr5	150077330	5_150077330_C_T	C	T	OTHERS	CSF1R	nonsynonymous_SNV	V279M	0.0138721	23/1658	0.0145278	12/826	0.0132212	11/832	0.499	0.001717	0.05247	0.393	.	.	.	.
chr5	150077432	5_150077432_C_T	C	T	OTHERS	CSF1R	nonsynonymous_SNV	A245T	0.000601685	1/1662	0.00120773	1/828	0	0/834	0.003	7.407e-05	0.0004291	0.393	.	.	.	.
chr5	150078137	5_150078137_A_C	A	C	OTHERS	CSF1R	nonsynonymous_SNV	V235G	0.000619579	1/1614	0	0/810	0.00124378	1/804	23.3	3.42e-06	7.557e-05	0.393	.	.	.	.
chr5	150080100	5_150080100_C_A	C	A	OTHERS	CSF1R	nonsynonymous_SNV	G182C	0.000605327	1/1652	0	0/822	0.00120482	1/830	21	1.437e-05	0.0003023	0.393	.	.	.	.
chr5	150080287	5_150080287_C_G	C	G	OTHERS	CSF1R	nonsynonymous_SNV	E119D	0.000610501	1/1638	0	0/824	0.0012285	1/814	20.9	.	.	0.393	.	.	.	.
chr5	150080946	5_150080946_A_G	A	G	OTHERS	CSF1R	nonsynonymous_SNV	V43A	0.00075643	1/1322	0	0/694	0.00159236	1/628	1.513	.	.	0.393	.	.	.	.
chr5	150080997	5_150080997_C_A	C	A	OTHERS	CSF1R	nonsynonymous_SNV	S26I	0.00147275	2/1358	0.00140449	1/712	0.00154799	1/646	18.41	.	.	0.393	.	.	.	.
chr5	179823881	5_179823881_C_T	C	T	ALS	SQSTM1	nonsynonymous_SNV	H25Y	0.000603136	1/1658	0.00120773	1/828	0	0/830	23.1	1.369e-06	0	0.745	.	.	.	.
chr5	179824229	5_179824229_CG_C	CG	C	ALS	SQSTM1	frameshift_deletion	G110fs	0.00060241	1/1660	0	0/826	0.00119904	1/834	24.4	6.197e-07	0	0.745	.	.	.	.
chr5	179825146	5_179825146_C_T	C	T	ALS	SQSTM1	nonsynonymous_SNV	A141V	0.00361011	6/1662	0.00483092	4/828	0.00239808	2/834	17.31	1.779e-05	0.0004786	0.745	.	.	.	.
chr5	179833701	5_179833701_G_A	G	A	ALS	SQSTM1	nonsynonymous_SNV	E278K	0.000606796	1/1648	0	0/824	0.00121359	1/824	25.5	1.71e-05	0	0.745	.	.	.	.
chr5	179836447	5_179836447_C_T	C	T	ALS	SQSTM1	nonsynonymous_SNV	R309W	0.00241255	4/1658	0.00241546	2/828	0.00240964	2/830	27.4	2.189e-05	5.038e-05	0.745	.	.	.	.
chr6	32394744	6_32394744_C_A	C	A	OTHERS	BTNL2	stopgain	E454X	0.0536145	89/1660	0.0556901	46/826	0.0515588	43/834	56	0.01537	0.1614	1.195	.	.	.	.
chr6	32394926	6_32394926_G_T	G	T	OTHERS	BTNL2	nonsynonymous_SNV	P393Q	0.0429894	65/1512	0.0411141	31/754	0.0448549	34/758	0.167	0.1535	0.2361	1.195	.	.	.	.
chr6	32394964	6_32394964_C_T	C	T	OTHERS	BTNL2	nonsynonymous_SNV	M380I	0.0581818	96/1650	0.0609756	50/820	0.0554217	46/830	2.514	0.1534	0.2353	1.195	.	.	.	.
chr6	32394968	6_32394968_G_A	G	A	OTHERS	BTNL2	nonsynonymous_SNV	P379L	0.0581818	96/1650	0.0609756	50/820	0.0554217	46/830	3.769	0.1534	0.2353	1.195	.	.	.	.
chr6	32396039	6_32396039_T_C	T	C	OTHERS	BTNL2	nonsynonymous_SNV	S360G	0.18901	313/1656	0.171117	141/824	0.206731	172/832	15.36	0.4391	0.4076	1.195	.	.	.	.
chr6	32396111	6_32396111_C_T	C	T	OTHERS	BTNL2	nonsynonymous_SNV	D336N	0.0542169	90/1660	0.0569007	47/826	0.0515588	43/834	15.59	0.01545	0.1616	1.195	.	.	.	.
chr6	32396116	6_32396116_G_A	G	A	OTHERS	BTNL2	nonsynonymous_SNV	S334L	0.011432	19/1662	0.0120773	10/828	0.0107914	9/834	24.1	0.01356	0.01531	1.195	.	.	.	.
chr6	32396234	6_32396234_T_C	T	C	OTHERS	BTNL2	nonsynonymous_SNV	M295V	0.0535939	85/1586	0.0577889	46/796	0.0493671	39/790	0.069	0.01541	0.1614	1.195	.	.	.	.
chr6	32396269	6_32396269_T_A	T	A	OTHERS	BTNL2	nonsynonymous_SNV	D283V	0.0495437	76/1534	0.0524934	40/762	0.0466321	36/772	16.38	0.01596	0.1616	1.195	.	.	.	.
chr6	32396275	6_32396275_C_T	C	T	OTHERS	BTNL2	nonsynonymous_SNV	R281K	0.0503927	77/1528	0.0535248	41/766	0.0472441	36/762	24	0.01544	0.1615	1.195	.	.	.	.
chr6	32403039	6_32403039_G_A	G	A	OTHERS	BTNL2	nonsynonymous_SNV	A202V	0.300139	431/1436	0.290984	213/732	0.309659	218/704	9.406	0.09566	0.3513	1.195	.	.	.	.
chr6	32403058	6_32403058_T_C	T	C	OTHERS	BTNL2	stopgain	K196X	0.434992	542/1246	0.397764	249/626	0.472581	293/620	1.288	0.3733	0.4828	1.195	.	.	.	.
chr6	32403058	6_32403058_T_A	T	A	OTHERS	BTNL2	stopgain	K196X	0.000802568	1/1246	0.00159744	1/626	0	0/620	43	.	.	1.195	.	.	.	.
chr6	32403192	6_32403192_TG_T	TG	T	OTHERS	BTNL2	frameshift_deletion	H151fs	0.242785	387/1594	0.22818	183/802	0.257576	204/792	23.8	0.08029	0.1889	1.195	.	.	.	.
chr6	32403198	6_32403198_C_T	C	T	OTHERS	BTNL2	nonsynonymous_SNV	S149N	0.243176	392/1612	0.230198	186/808	0.256219	206/804	1.196	0.07836	0.1878	1.195	.	.	.	.
chr6	32405086	6_32405086_A_T	A	T	OTHERS	BTNL2	nonsynonymous_SNV	W94R	0.242092	398/1644	0.23236	191/822	0.251825	207/822	8.435	0.07977	0.1898	1.195	.	.	.	.
chr6	32405283	6_32405283_T_A	T	A	OTHERS	BTNL2	nonsynonymous_SNV	D28V	0.00060241	1/1660	0.00120773	1/828	0	0/832	20.9	3.423e-05	0.0001763	1.195	.	.	.	.
chr6	41158691	6_41158691_C_T	C	T	ALZ	TREM2	stopgain	W191X	0.00144928	2/1380	0.00290698	2/688	0	0/692	0.111	0.001136	0	1.675	.	.	.	.
chr6	41158716	6_41158716_T_A	T	A	ALZ	TREM2	nonsynonymous_SNV	S183C	0.0044586	7/1570	0.00127226	1/786	0.00765306	6/784	0.122	0.0001471	0.004837	1.675	.	.	.	.
chr6	41158734	6_41158734_C_T	C	T	ALZ	TREM2	nonsynonymous_SNV	E177K	0.0104938	17/1620	0.0111111	9/810	0.00987654	8/810	0.909	0.002205	0.0034	1.675	.	.	.	.
chr6	41158767	6_41158767_C_T	C	T	ALZ	TREM2	nonsynonymous_SNV	V166M	0.00121951	2/1640	0.00121951	1/820	0.00121951	1/820	2.956	4.72e-05	0.0009824	1.675	.	.	.	.
chr6	41158917	6_41158917_A_G	A	G	ALZ	TREM2	nonsynonymous_SNV	L211P	0.0114155	15/1314	0.0118343	8/676	0.0109718	7/638	0.018	0.008033	0.003552	1.675	.	.	.	.
chr6	41159805	6_41159805_G_A	G	A	ALZ	TREM2	nonsynonymous_SNV	H157Y	0.00334672	5/1494	0.00394737	3/760	0.0027248	2/734	23.1	0.001168	0.0008565	1.675	.	.	.	.
chr6	41159868	6_41159868_G_A	G	A	ALZ	TREM2	nonsynonymous_SNV	R136W	0.00158983	2/1258	0	0/650	0.00328947	2/608	21.9	4.995e-05	0	1.675	.	.	.	.
chr6	41161323	6_41161323_G_T	G	T	ALZ	TREM2	nonsynonymous_SNV	Q111K	0.000604595	1/1654	0	0/822	0.00120192	1/832	24.1	6.841e-07	2.519e-05	1.675	.	.	.	.
chr6	41161347	6_41161347_G_A	G	A	ALZ	TREM2	nonsynonymous_SNV	H103Y	0.00120919	2/1654	0.00121359	1/824	0.00120482	1/830	17.32	.	.	1.675	.	.	.	.
chr6	47554653	6_47554653_A_G	A	G	ALZ	CD2AP	nonsynonymous_SNV	E143G	0.00243902	4/1640	0	0/812	0.00483092	4/828	33	1.369e-06	2.524e-05	0.413	.	.	.	.
chr6	47554654	6_47554654_A_C	A	C	ALZ	CD2AP	nonsynonymous_SNV	E143D	0.00243902	4/1640	0	0/812	0.00483092	4/828	23.6	1.369e-06	2.525e-05	0.413	.	.	.	.
chr6	47576538	6_47576538_G_C	G	C	ALZ	CD2AP	nonsynonymous_SNV	Q248H	0.000603865	1/1656	0	0/824	0.00120192	1/832	0.175	6.855e-07	2.527e-05	0.413	.	.	.	.
chr6	47577050	6_47577050_A_G	A	G	ALZ	CD2AP	nonsynonymous_SNV	N284D	0.000615006	1/1626	0	0/802	0.00121359	1/824	26.4	.	.	0.413	.	.	.	.
chr6	47579394	6_47579394_G_A	G	A	ALZ	CD2AP	nonsynonymous_SNV	E305K	0.00191083	3/1570	0.00250627	2/798	0.00129534	1/772	29.9	2.067e-06	5.046e-05	0.413	.	.	.	.
chr6	47582027	6_47582027_C_T	C	T	ALZ	CD2AP	nonsynonymous_SNV	A357V	0.000609756	1/1640	0	0/816	0.00121359	1/824	18.29	7.555e-06	0	0.413	.	.	.	.
chr6	47595872	6_47595872_A_G	A	G	ALZ	CD2AP	nonsynonymous_SNV	T374A	0.00251889	4/1588	0.00253807	2/788	0.0025	2/800	0.081	0.005679	2.522e-05	0.413	.	.	.	.
chr6	47609163	6_47609163_C_T	C	T	ALZ	CD2AP	nonsynonymous_SNV	A558V	0.000608273	1/1644	0.0012285	1/814	0	0/830	20.7	0.0006768	2.522e-05	0.413	.	.	.	.
chr6	109735158	6_109735158_A_G	A	G	ALS	FIG4	nonsynonymous_SNV	Y169C	0.000652742	1/1532	0.00132626	1/754	0	0/778	28.6	2.739e-06	5.043e-05	1.222	.	.	.	.
chr6	109735292	6_109735292_G_A	G	A	ALS	FIG4	nonsynonymous_SNV	G214R	0.000626566	1/1596	0.00125628	1/796	0	0/800	25.4	0.0001328	0	1.222	.	.	.	.
chr6	109738336	6_109738336_A_G	A	G	ALS	FIG4	nonsynonymous_SNV	I220V	0.00188679	3/1590	0.00254453	2/786	0.00124378	1/804	15.88	6.674e-05	0.002374	1.222	.	.	.	.
chr6	109738416	6_109738416_G_A	G	A	ALS	FIG4	stopgain	W246X	0.000652742	1/1532	0.00134409	1/744	0	0/788	38	.	.	1.222	.	.	.	.
chr6	109743156	6_109743156_C_T	C	T	ALS	FIG4	nonsynonymous_SNV	A308V	0.00433705	7/1614	0.00505051	4/792	0.00364964	3/822	24.6	1.917e-05	0.0006562	1.222	.	.	.	.
chr6	109743725	6_109743725_A_T	A	T	ALS	FIG4	nonsynonymous_SNV	M364L	0.137485	223/1622	0.136476	110/806	0.13848	113/816	19.17	0.04965	0.2367	1.222	.	.	.	.
chr6	109766769	6_109766769_T_G	T	G	ALS	FIG4	nonsynonymous_SNV	S542A	0.00060241	1/1660	0	0/826	0.00119904	1/834	19.42	.	.	1.222	.	.	.	.
chr6	109766894	6_109766894_AG_A	AG	A	ALS	FIG4	frameshift_deletion	D584fs	0.000601685	1/1662	0.00120773	1/828	0	0/834	36	1.549e-05	0.0005574	1.222	.	.	.	.
chr6	109786314	6_109786314_T_C	T	C	ALS	FIG4	nonsynonymous_SNV	V654A	0.441789	721/1632	0.445813	362/812	0.437805	359/820	10.93	0.1971	0.3966	1.222	.	.	.	.
chr6	109786354	6_109786354_T_A	T	A	ALS	FIG4	stopgain	Y667X	0.000606796	1/1648	0	0/820	0.00120773	1/828	25.2	.	.	1.222	.	.	.	.
chr6	109792595	6_109792595_C_T	C	T	ALS	FIG4	nonsynonymous_SNV	P797L	0.00306748	5/1630	0.00493827	4/810	0.00121951	1/820	22.1	4.141e-06	0.0001263	1.222	.	.	.	.
chr6	161350187	6_161350187_G_A	G	A	PD	PRKN	nonsynonymous_SNV	P437L	0.00225904	3/1328	0.00147493	1/678	0.00307692	2/650	32	0.002801	0	0.861	.	.	.	.
chr6	161360150	6_161360150_T_C	T	C	PD	PRKN	nonsynonymous_SNV	K408R	0.00180505	3/1662	0	0/828	0.00359712	3/834	14.18	6.84e-07	2.519e-05	0.861	.	.	.	.
chr6	161360187	6_161360187_T_C	T	C	PD	PRKN	nonsynonymous_SNV	R396G	0.00180505	3/1662	0	0/828	0.00359712	3/834	15.67	1.505e-05	0.000529	0.861	.	.	.	.
chr6	161386823	6_161386823_C_G	C	G	PD	PRKN	nonsynonymous_SNV	V380L	0.112455	186/1654	0.101942	84/824	0.122892	102/830	0.691	0.1683	0.07438	0.861	.	.	.	.
chr6	161386865	6_161386865_G_A	G	A	PD	PRKN	nonsynonymous_SNV	R366W	0.00125471	2/1594	0	0/790	0.00248756	2/804	28.8	0.0002196	0.0066	0.861	.	.	.	.
chr6	161569392	6_161569392_T_C	T	C	PD	PRKN	nonsynonymous_SNV	K299R	0.00060241	1/1660	0	0/828	0.00120192	1/832	22.7	.	.	0.861	.	.	.	.
chr6	161729387	6_161729387_A_DUP	A	<DUP>	PD	PRKN	SV_Duplication	chr6:161772116-161787545	0.000642674	1/1556	0	0/768	0.00126904	1/788	.	.	.	0.861	.	.	.	.
chr6	161785819	6_161785819_C_T	C	T	PD	PRKN	nonsynonymous_SNV	R275Q	0.000603865	1/1656	0	0/824	0.00120192	1/832	28.5	1.095e-05	0	0.861	.	.	.	.
chr6	161785829	6_161785829_G_T	G	T	PD	PRKN	nonsynonymous_SNV	L272I	0.000606796	1/1648	0.00121951	1/820	0	0/828	26	0.0002203	0.008061	0.861	.	.	.	.
chr6	161973309	6_161973309_C_T	C	T	PD	PRKN	nonsynonymous_SNV	D243N	0.000606796	1/1648	0	0/824	0.00121359	1/824	24.7	0.0001836	0	0.861	.	.	.	.
chr6	162054137	6_162054137_C_T	C	T	PD	PRKN	nonsynonymous_SNV	R191Q	0.000606796	1/1660	0.00120773	1/828	0	0/832	17.65	1.163e-05	0	0.861	.	.	.	.
chr6	162181174	6_162181174_A_DUP	A	<DUP>	PD	PRKN	SV_Duplication	chr6:162181174-162186053	0.000642674	1/1556	0	0/768	0.00126904	1/788	.	.	.	0.861	.	.	.	.
chr6	162201165	6_162201165_C_T	C	T	PD	PRKN	nonsynonymous_SNV	S167N	0.285168	373/1308	0.313665	202/644	0.25753	171/664	14.1	0.03592	0.3917	0.861	.	.	.	.
chr6	162229024	6_162229024_A_DUP	A	<DUP>	PD	PRKN	SV_Duplication	chr6:162229024-162560861	0.000642674	1/1556	0	0/768	0.00126904	1/788	.	.	.	0.861	.	.	.	.
chr6	162262561	6_162262561_CAG_C	CAG	C	PD	PRKN	frameshift_deletion	T125fs	0.000810373	1/1234	0	0/614	0.0016129	1/620	20.1	6.199e-07	0	0.861	.	.	.	.
chr6	162262606	6_162262606_C_T	C	T	PD	PRKN	nonsynonymous_SNV	V111I	0.000636132	1/1572	0.00126904	1/788	0	0/784	0.293	.	.	0.861	.	.	.	.
chr6	162398053	6_162398053_A_DEL	A	<DEL>	PD	PRKN	SV_Deletion	chr6:162398053-162516482	0.000642674	1/1556	0	0/768	0.00126904	1/788	.	.	.	0.861	.	.	.	.
chr6	162443357	6_162443357_G_A	G	A	PD	PRKN	nonsynonymous_SNV	R42C	0.000620347	1/1612	0	0/806	0.00124069	1/806	24	0.000115	5.038e-05	0.861	.	.	.	.
chr6	162443380	6_162443380_T_C	T	C	PD	PRKN	nonsynonymous_SNV	Q34R	0.00128041	2/1562	0	0/792	0.0025974	2/770	23.4	0.001374	0.0001511	0.861	.	.	.	.
chr6	170561916	6_170561916_G_GCAA	G	GCAA	HD	TBP	nonframeshift_insertion	Q60delinsQQ	0.00253485	4/1578	0.00124378	1/804	0.00387597	3/774	16	4.17e-06	0	0.609	.	.	.	.
chr6	170561925	6_170561925_ACAGCAG_A	ACAGCAG	A	HD	TBP	short_InDels	Structural	0.0021645	3/1386	0.00276243	2/724	0.00151057	1/662	9.79	0.001229	0.00752	0.609	.	.	.	.
chr6	170561925	6_170561925_ACAGCAG_ACAGCAGCAG	ACAGCAG	ACAGCAGCAG	HD	TBP	short_InDels	Structural	0.116162	161/1386	0.111878	81/724	0.120846	80/662	9.79	0.001229	0.00752	0.609	.	.	.	.
chr6	170561943	6_170561943_GCAGCAGCAACAGCAA_*	GCAGCAGCAACAGCAA	*	HD	TBP	short_InDels	Structural	0.001221	2/1638	0.00121655	1/822	0.00122549	1/816	7.03	4.305e-05	0.001339	0.609	.	.	.	.
chr6	170561943	6_170561943_GCAGCAGCAACAGCAA_G	GCAGCAGCAACAGCAA	G	HD	TBP	short_InDels	Structural	0.000610501	1/1638	0.00121655	1/822	0	0/816	7.03	4.305e-05	0.001339	0.609	.	.	.	.
chr6	170561946	6_170561946_G_A	G	A	HD	TBP	short_InDels	Structural	0.00308642	5/1620	0.0037037	3/810	0.00246914	2/810	1.064	0.0001813	0.00457	0.609	.	.	.	.
chr6	170561946	6_170561946_G_GCAA	G	GCAA	HD	TBP	short_InDels	Structural	0.00246914	4/1620	0.00123457	1/810	0.0037037	3/810	6.02	3.947e-05	0.0008213	0.609	.	.	.	.
chr6	170561949	6_170561949_GCAACAGCAA_*	GCAACAGCAA	*	HD	TBP	nonframeshift_deletion	70_72del	0.715484	1109/1550	0.710127	561/790	0.721053	548/760	6.96	5.946e-05	0.0001768	0.609	.	.	.	.
chr6	170561949	6_170561949_GCAACAGCAA_GCAGCAA	GCAACAGCAA	GCAGCAA	HD	TBP	short_InDels	Structural	0.00193548	3/1550	0.00253165	2/790	0.00131579	1/760	6.96	5.946e-05	0.0001768	0.609	.	.	.	.
chr6	170561949	6_170561949_GCAACAGCAA_G	GCAACAGCAA	G	HD	TBP	short_InDels	Structural	0.000645161	1/1550	0.00126582	1/790	0	0/760	6.96	5.946e-05	0.0001768	0.609	.	.	.	.
chr6	170561949	6_170561949_GCAACAGCAA_GAACAGCAA	GCAACAGCAA	GAACAGCAA	HD	TBP	short_InDels	Structural	0.00129032	2/1550	0	0/790	0.00263158	2/760	6.96	5.946e-05	0.0001768	0.609	.	.	.	.
chr6	170561957	6_170561957_A_AGC	A	AGC	HD	TBP	frameshift_insertion	Q74fs	0.00181818	3/1650	0.00364078	3/824	0	0/826	20.9	0.0002783	0.004566	0.609	.	.	.	.
chr6	170561958	6_170561958_ACAG_A	ACAG	A	HD	TBP	short_InDels	Structural	0.0596546	76/1274	0.0712074	46/646	0.0477707	30/628	16.1	0.004723	0.002912	0.609	.	.	.	.
chr6	170561958	6_170561958_ACAG_ACAGCAG	ACAG	ACAGCAG	HD	TBP	short_InDels	Structural	0.0133438	17/1274	0.0108359	7/646	0.0159236	10/628	16.1	0.004723	0.002912	0.609	.	.	.	.
chr6	170561958	6_170561958_ACAG_ACAGCAGCAG	ACAG	ACAGCAGCAG	HD	TBP	short_InDels	Structural	0.00470958	6/1274	0.00464396	3/646	0.00477707	3/628	16.1	0.004723	0.002912	0.609	.	.	.	.
chr6	170561958	6_170561958_ACAG_ACAGCAGCAGCAG	ACAG	ACAGCAGCAGCAG	HD	TBP	short_InDels	Structural	0.00549451	7/1274	0.00928793	6/646	0.00159236	1/628	16.1	0.004723	0.002912	0.609	.	.	.	.
chr6	170561958	6_170561958_ACAG_AGCAG	ACAG	AGCAG	HD	TBP	short_InDels	Structural	0.000784929	1/1274	0.00154799	1/646	0	0/628	16.1	0.004723	0.002912	0.609	.	.	.	.
chr6	170561958	6_170561958_ACAG_GCAG	ACAG	GCAG	HD	TBP	short_InDels	Structural	0.00470958	6/1274	0.00309598	2/646	0.00636943	4/628	16.1	0.004723	0.002912	0.609	.	.	.	.
chr6	170561963	6_170561963_AGCAGC_*	AGCAGC	*	HD	TBP	frameshift_deletion	Q76fs	0.036875	59/1600	0.028536	23/806	0.0453401	36/794	21.3	7.749e-06	0	0.609	.	.	.	.
chr6	170561963	6_170561963_AGCAGC_AAGC	AGCAGC	AAGC	HD	TBP	short_InDels	Structural	0.460625	737/1600	0.457816	369/806	0.463476	368/794	16.1	0.004723	0.002912	0.609	.	.	.	.
chr6	170561966	6_170561966_AGCAGCAGCAGCAGCAGCAGCAGCAGCAGCAG_*	AGCAGCAGCAGCAGCAGCAGCAGCAGCAGCAG	*	HD	TBP	frameshift_deletion	Q77fs	0.380774	610/1602	0.377171	304/806	0.384422	306/796	24.5	0.2961	0.6754	0.609	.	.	.	.
chr6	170561966	6_170561966_AGCAGCAGCAGCAGCAGCAGCAGCAGCAGCAG_ACAGCAGCAGCAGCAGCAGCAGCAGCAGCAG	AGCAGCAGCAGCAGCAGCAGCAGCAGCAGCAG	ACAGCAGCAGCAGCAGCAGCAGCAGCAGCAG	HD	TBP	short_InDels	Structural	0.0224719	36/1602	0.0186104	15/806	0.0263819	21/796	26.2	0.0081	0.01831	0.609	.	.	.	.
chr6	170561966	6_170561966_AGCAGCAGCAGCAGCAGCAGCAGCAGCAGCAG_ACAGCAGCAGCAGCAGCAG	AGCAGCAGCAGCAGCAGCAGCAGCAGCAGCAG	ACAGCAGCAGCAGCAGCAG	HD	TBP	short_InDels	Structural	0.00499376	8/1602	0.00372208	3/806	0.00628141	5/796	26.2	0.0081	0.01831	0.609	.	.	.	.
chr6	170561966	6_170561966_AGCAGCAGCAGCAGCAGCAGCAGCAGCAGCAG_ACAGCAGCAGCAGCAGCAGCAG	AGCAGCAGCAGCAGCAGCAGCAGCAGCAGCAG	ACAGCAGCAGCAGCAGCAGCAG	HD	TBP	short_InDels	Structural	0.0168539	27/1602	0.0186104	15/806	0.0150754	12/796	26.2	0.0081	0.01831	0.609	.	.	.	.
chr6	170561966	6_170561966_AGCAGCAGCAGCAGCAGCAGCAGCAGCAGCAG_ACAGCAGCAGCAGCAGCAGCAGCAG	AGCAGCAGCAGCAGCAGCAGCAGCAGCAGCAG	ACAGCAGCAGCAGCAGCAGCAGCAG	HD	TBP	short_InDels	Structural	0.00249688	4/1602	0.00248139	2/806	0.00251256	2/796	26.2	0.0081	0.01831	0.609	.	.	.	.
chr6	170561966	6_170561966_AGCAGCAGCAGCAGCAGCAGCAGCAGCAGCAG_ACAGCAGCAGCAGCAGCAGCAGCAGCAG	AGCAGCAGCAGCAGCAGCAGCAGCAGCAGCAG	ACAGCAGCAGCAGCAGCAGCAGCAGCAG	HD	TBP	short_InDels	Structural	0.0649189	104/1602	0.0632754	51/806	0.0665829	53/796	26.2	0.0081	0.01831	0.609	.	.	.	.
chr6	170562026	6_170562026_T_C	T	C	HD	TBP	nonsynonymous_SNV	V97A	0.000601685	1/1662	0	0/828	0.00119904	1/834	0.527	.	.	0.609	.	.	.	.
chr7	12229791	7_12229791_C_G	C	G	OTHERS	TMEM106B	nonsynonymous_SNV	T185S	0.648352	1062/1638	0.644254	527/818	0.652439	535/820	21.5	0.4414	0.6238	0.604	.	.	.	.
chr7	12230410	7_12230410_G_A	G	A	OTHERS	TMEM106B	nonsynonymous_SNV	V202I	0.000605327	1/1652	0	0/820	0.00120192	1/832	0.011	1.792e-05	0.0001518	0.604	.	.	.	.
chr7	12231892	7_12231892_T_TATCA	T	TATCA	OTHERS	TMEM106B	frameshift_insertion	Y248fs	0.000636943	1/1570	0.00127226	1/786	0	0/784	33	.	.	0.604	.	.	.	.
chr7	37850665	7_37850665_G_A	G	A	ALZ	NME8	nonsynonymous_SNV	R43K	0.172289	286/1660	0.169492	140/826	0.17506	146/834	15.51	0.2411	0.1827	1.322	.	.	.	.
chr7	37857299	7_37857299_T_C	T	C	ALZ	NME8	nonsynonymous_SNV	L75S	0.00309789	5/1614	0.005	4/800	0.0012285	1/814	31	4.865e-05	0.001617	1.322	.	.	.	.
chr7	37857328	7_37857328_G_A	G	A	ALZ	NME8	nonsynonymous_SNV	V85I	0.00372208	6/1612	0.00625	5/800	0.00123153	1/812	12.48	2.333e-05	0.0007836	1.322	.	.	.	.
chr7	37863448	7_37863448_C_T	C	T	ALZ	NME8	nonsynonymous_SNV	P147L	0.000610501	1/1638	0.00123153	1/812	0	0/826	0.011	0.0002881	0.01023	1.322	.	.	.	.
chr7	37863451	7_37863451_G_C	G	C	ALZ	NME8	nonsynonymous_SNV	C148S	0.000608273	1/1644	0	0/816	0.00120773	1/828	0.002	.	.	1.322	.	.	.	.
chr7	37863457	7_37863457_G_A	G	A	ALZ	NME8	nonsynonymous_SNV	S150N	0.000608273	1/1644	0	0/816	0.00120773	1/828	0.013	2.094e-06	2.528e-05	1.322	.	.	.	.
chr7	37867702	7_37867702_T_C	T	C	ALZ	NME8	nonsynonymous_SNV	C208R	0.539216	880/1632	0.538366	435/808	0.540049	445/824	19.77	0.7363	0.5654	1.322	.	.	.	.
chr7	37867822	7_37867822_C_A	C	A	ALZ	NME8	nonsynonymous_SNV	P248T	0.00361882	6/1658	0.00484262	4/826	0.00240385	2/832	0.002	4.31e-05	0.0008071	1.322	.	.	.	.
chr7	37867832	7_37867832_G_T	G	T	ALZ	NME8	nonsynonymous_SNV	R251L	0.00180941	3/1658	0.00242131	2/826	0.00120192	1/832	0.535	1.368e-06	5.046e-05	1.322	.	.	.	.
chr7	37876869	7_37876869_C_G	C	G	ALZ	NME8	nonsynonymous_SNV	L286V	0.00121951	2/1640	0.00123153	1/812	0.00120773	1/828	2.064	8.215e-06	0.000253	1.322	.	.	.	.
chr7	37876934	7_37876934_T_TA	T	TA	ALZ	NME8	frameshift_insertion	F307fs	0.0012285	2/1628	0.00124378	1/804	0.00121359	1/824	25.8	1.86e-06	4.474e-05	1.322	.	.	.	.
chr7	37884315	7_37884315_G_A	G	A	ALZ	NME8	nonsynonymous_SNV	R336H	0.00184729	3/1624	0	0/812	0.00369458	3/812	1.383	0.0138	0.000304	1.322	.	.	.	.
chr7	37884321	7_37884321_T_C	T	C	ALZ	NME8	nonsynonymous_SNV	I338T	0.000611247	1/1636	0	0/816	0.00121951	1/820	23.7	0.05077	5.062e-05	1.322	.	.	.	.
chr7	37894544	7_37894544_T_C	T	C	ALZ	NME8	nonsynonymous_SNV	I493T	0.0980892	154/1570	0.0961538	75/780	0.1	79/790	6.841	0.3277	0.1574	1.322	.	.	.	.
chr7	37896962	7_37896962_T_A	T	A	ALZ	NME8	stopgain	L546X	0.000610501	1/1638	0	0/814	0.00121359	1/824	37	4.105e-06	0.0001008	1.322	.	.	.	.
chr7	37897009	7_37897009_A_G	A	G	ALZ	NME8	nonsynonymous_SNV	K562E	0.00121803	2/1642	0.0012285	1/814	0.00120773	1/828	6.446	2.873e-05	0.0003779	1.322	.	.	.	.
chr7	56102879	7_56102879_G_A	G	A	PD	CHCHD2	stopgain	R145X	0.000651042	1/1536	0	0/762	0.00129199	1/774	36	4.789e-06	0	1.904	.	.	.	.
chr7	56104242	7_56104242_G_A	G	A	PD	CHCHD2	nonsynonymous_SNV	P95L	0.000603865	1/1656	0	0/826	0.00120482	1/830	28.1	8.214e-06	0	1.904	.	.	.	.
chr7	56104324	7_56104324_C_T	C	T	PD	CHCHD2	nonsynonymous_SNV	V68M	0.000653595	1/1530	0.00128205	1/780	0	0/750	27.5	.	.	1.904	.	.	.	.
chr7	56104369	7_56104369_G_GCTGC	G	GCTGC	PD	CHCHD2	frameshift_insertion	P53fs	0.0015748	2/1270	0.00151515	1/660	0.00163934	1/610	34	.	.	1.904	.	.	.	.
chr7	56106409	7_56106409_G_A	G	A	PD	CHCHD2	nonsynonymous_SNV	P2L	0.00363636	6/1650	0.00243902	2/820	0.00481928	4/830	24.1	0.003932	0.01094	1.904	.	.	.	.
chr7	100401091	7_100401091_C_T	C	T	ALZ	ZCWPW1	nonsynonymous_SNV	E624K	0.00060241	1/1660	0.00120773	1/828	0	0/832	13.4	.	.	0.965	.	.	.	.
chr7	100401988	7_100401988_T_A	T	A	ALZ	ZCWPW1	stopgain	K509X	0.00060241	1/1660	0.00120773	1/828	0	0/832	35	.	.	0.965	.	.	.	.
chr7	100403744	7_100403744_C_G	C	G	ALZ	ZCWPW1	nonsynonymous_SNV	E454Q	0.00060241	1/1660	0	0/826	0.00119904	1/834	14.87	1.163e-05	0.0003276	0.965	.	.	.	.
chr7	100407229	7_100407229_G_A	G	A	ALZ	ZCWPW1	nonsynonymous_SNV	P355L	0.0018315	3/1638	0.0036855	3/814	0	0/824	33	4.037e-05	0.0009069	0.965	.	.	.	.
chr7	100409449	7_100409449_A_G	A	G	ALZ	ZCWPW1	nonsynonymous_SNV	W283R	0.00060241	1/1660	0	0/826	0.00119904	1/834	28.5	3.421e-06	7.557e-05	0.965	.	.	.	.
chr7	100409466	7_100409466_G_A	G	A	ALZ	ZCWPW1	nonsynonymous_SNV	S277L	0.00783133	13/1660	0.00968523	8/826	0.0059952	5/834	24.9	1.847e-05	0.0004535	0.965	.	.	.	.
chr7	100409490	7_100409490_C_T	C	T	ALZ	ZCWPW1	nonsynonymous_SNV	R269Q	0.000603136	1/1658	0.00121065	1/826	0	0/832	18.01	4.788e-06	0	0.965	.	.	.	.
chr7	100409517	7_100409517_G_A	G	A	ALZ	ZCWPW1	nonsynonymous_SNV	S260F	0.00729927	12/1644	0.00977995	8/818	0.00484262	4/826	28	6.157e-06	0.0002268	0.965	.	.	.	.
chr7	100415986	7_100415986_A_C	A	C	ALZ	ZCWPW1	nonsynonymous_SNV	I247R	0.0261745	39/1490	0.0242588	18/742	0.0280749	21/748	0.148	0.0008038	0.02592	0.965	.	.	.	.
chr7	100419158	7_100419158_T_C	T	C	ALZ	ZCWPW1	nonsynonymous_SNV	E105G	0.000603865	1/1656	0	0/828	0.00120773	1/828	28	0.00465	0.000101	0.965	.	.	.	.
chr7	100419800	7_100419800_T_C	T	C	ALZ	ZCWPW1	nonsynonymous_SNV	K38E	0.000606061	1/1650	0	0/824	0.00121065	1/826	17.19	.	.	0.965	.	.	.	.
chr7	143391690	7_143391690_T_A	T	A	ALZ	EPHA1	stopgain	K928X	0.00125628	2/1592	0.00251256	2/796	0	0/796	44	.	.	1.045	.	.	.	.
chr7	143391774	7_143391774_T_C	T	C	ALZ	EPHA1	nonsynonymous_SNV	M900V	0.99531	1061/1066	0.996324	542/544	0.994253	519/522	11.8	0.9345	0.9992	1.045	.	.	.	.
chr7	143394860	7_143394860_T_C	T	C	ALZ	EPHA1	nonsynonymous_SNV	D767G	0.000601685	1/1662	0.00120773	1/828	0	0/834	28.7	6.841e-07	2.519e-05	1.045	.	.	.	.
chr7	143397306	7_143397306_C_T	C	T	ALZ	EPHA1	nonsynonymous_SNV	R590Q	0.000645161	1/1550	0	0/776	0.00129199	1/774	10.67	1.002e-05	0	1.045	.	.	.	.
chr7	143397330	7_143397330_C_T	C	T	ALZ	EPHA1	nonsynonymous_SNV	R582H	0.000611247	1/1636	0.0012285	1/814	0	0/822	15.71	2.647e-05	0.0005318	1.045	.	.	.	.
chr7	143398410	7_143398410_C_G	C	G	ALZ	EPHA1	nonsynonymous_SNV	E459Q	0.000656168	1/1524	0.00132275	1/756	0	0/768	18.72	.	.	1.045	.	.	.	.
chr7	143398676	7_143398676_C_T	C	T	ALZ	EPHA1	nonsynonymous_SNV	A421T	0.00060241	1/1660	0	0/828	0.00120192	1/832	20.8	1.573e-05	0.0001259	1.045	.	.	.	.
chr7	143398683	7_143398683_A_C	A	C	ALZ	EPHA1	nonsynonymous_SNV	N418K	0.00060241	1/1660	0	0/828	0.00120192	1/832	5.338	9.577e-06	0.0003023	1.045	.	.	.	.
chr7	143398799	7_143398799_C_T	C	T	ALZ	EPHA1	nonsynonymous_SNV	G380R	0.000643501	1/1554	0.00126904	1/788	0	0/766	13.62	2.395e-05	2.519e-05	1.045	.	.	.	.
chr7	143398885	7_143398885_C_T	C	T	ALZ	EPHA1	nonsynonymous_SNV	R351H	0.00121065	2/1652	0.00121359	1/824	0.00120773	1/828	1.301	1.574e-05	0	1.045	.	.	.	.
chr7	143398928	7_143398928_G_A	G	A	ALZ	EPHA1	stopgain	R337X	0.000601685	1/1662	0	0/828	0.00119904	1/834	39	1.447e-05	0.0001523	1.045	.	.	.	.
chr7	143399392	7_143399392_C_T	C	T	ALZ	EPHA1	nonsynonymous_SNV	R286Q	0.00120919	2/1654	0.00121065	1/826	0.00120773	1/828	27.5	9.707e-06	0.0001014	1.045	.	.	.	.
chr7	143400007	7_143400007_A_G	A	G	ALZ	EPHA1	nonsynonymous_SNV	V160A	0.988771	1497/1514	0.995989	745/748	0.981723	752/766	11.06	0.928	0.9904	1.045	.	.	.	.
chr7	143401343	7_143401343_C_T	C	T	ALZ	EPHA1	nonsynonymous_SNV	R138Q	0.0108548	16/1474	0.0147849	11/744	0.00684932	5/730	25.3	0.0001177	0.002972	1.045	.	.	.	.
chr7	143401348	7_143401348_C_A	C	A	ALZ	EPHA1	nonsynonymous_SNV	Q136H	0.0013624	2/1468	0.00268817	2/744	0	0/724	21.8	.	.	1.045	.	.	.	.
chr8	27419926	8_27419926_G_A	G	A	ALZ	PTK2B	nonsynonymous_SNV	R79Q	0.00060241	1/1660	0	0/828	0.00120192	1/832	28.5	2.805e-05	0.0004534	0.313	.	.	.	.
chr8	27420036	8_27420036_G_T	G	T	ALZ	PTK2B	nonsynonymous_SNV	D116Y	0.00184275	3/1628	0	0/806	0.00364964	3/822	24.6	8.414e-05	0.00267	0.313	.	.	.	.
chr8	27420057	8_27420057_G_A	G	A	ALZ	PTK2B	nonsynonymous_SNV	V123M	0.00202156	3/1484	0.00402145	3/746	0	0/738	17.74	1.026e-05	0	0.313	.	.	.	.
chr8	27430982	8_27430982_A_G	A	G	ALZ	PTK2B	nonsynonymous_SNV	N259S	0.00121212	2/1650	0.00121655	1/822	0.00120773	1/828	12.49	6.841e-06	7.557e-05	0.313	.	.	.	.
chr8	27430984	8_27430984_A_G	A	G	ALZ	PTK2B	nonsynonymous_SNV	I260V	0.0121212	20/1650	0.00973236	8/822	0.0144928	12/828	20.2	0.0001833	0.005743	0.313	.	.	.	.
chr8	27432309	8_27432309_C_T	C	T	ALZ	PTK2B	nonsynonymous_SNV	P312L	0.000601685	1/1662	0	0/828	0.00119904	1/834	11.47	3.078e-05	0	0.313	.	.	.	.
chr8	27433498	8_27433498_T_C	T	C	ALZ	PTK2B	nonsynonymous_SNV	Y351H	0.000603136	1/1658	0.00120773	1/828	0	0/830	26.8	6.841e-07	2.519e-05	0.313	.	.	.	.
chr8	27434556	8_27434556_A_C	A	C	ALZ	PTK2B	nonsynonymous_SNV	I397L	0.000603865	1/1656	0.00120773	1/828	0	0/828	16.13	.	.	0.313	.	.	.	.
chr8	27435782	8_27435782_G_A	G	A	ALZ	PTK2B	nonsynonymous_SNV	R411Q	0.000606061	1/1650	0	0/828	0.00121655	1/822	21.5	2.942e-05	0	0.313	.	.	.	.
chr8	27437489	8_27437489_A_G	A	G	ALZ	PTK2B	nonsynonymous_SNV	Y507C	0.00181818	3/1650	0.00242131	2/826	0.00121359	1/824	24.1	1.65e-05	0.000328	0.313	.	.	.	.
chr8	27442899	8_27442899_C_A	C	A	ALZ	PTK2B	nonsynonymous_SNV	D688E	0.0039557	5/1264	0.00470219	3/638	0.00319489	2/626	11.69	2.736e-05	0.0007557	0.313	.	.	.	.
chr8	27445918	8_27445918_G_A	G	A	ALZ	PTK2B	nonsynonymous_SNV	R780Q	0.000604595	1/1654	0	0/822	0.00120192	1/832	24.6	0.0001102	0	0.313	.	.	.	.
chr8	27451068	8_27451068_A_C	A	C	ALZ	PTK2B	nonsynonymous_SNV	K838T	0.330918	548/1656	0.3523	291/826	0.309639	257/830	17.84	0.4482	0.3987	0.313	.	.	.	.
chr8	27454224	8_27454224_G_A	G	A	ALZ	PTK2B	nonsynonymous_SNV	R889Q	0.000607533	1/1646	0.00121951	1/820	0	0/826	21	2.941e-05	7.557e-05	0.313	.	.	.	.
chr8	27454550	8_27454550_G_A	G	A	ALZ	PTK2B	nonsynonymous_SNV	R918Q	0.000618812	1/1616	0	0/812	0.00124378	1/804	33	4.788e-06	0	0.313	.	.	.	.
chr8	27454604	8_27454604_G_A	G	A	ALZ	PTK2B	nonsynonymous_SNV	R936Q	0.00241255	4/1658	0.00362319	3/828	0.00120482	1/830	29.7	1.984e-05	0.0002267	0.313	.	.	.	.
chr8	27454606	8_27454606_A_G	A	G	ALZ	PTK2B	nonsynonymous_SNV	T937A	0.00120627	2/1658	0	0/828	0.00240964	2/830	23.6	6.841e-07	2.519e-05	0.313	.	.	.	.
chr8	27458372	8_27458372_G_A	G	A	ALZ	PTK2B	nonsynonymous_SNV	V965M	0.000645995	1/1548	0	0/778	0.0012987	1/770	23	2.805e-05	2.519e-05	0.313	.	.	.	.
chr8	27598500	8_27598500_C_T	C	T	ALZ	CLU	nonsynonymous_SNV	V434M	0.00060241	1/1660	0.00120773	1/828	0	0/832	24.5	1.026e-05	0	0.47	.	.	.	.
chr8	27598535	8_27598535_T_G	T	G	ALZ	CLU	nonsynonymous_SNV	E422A	0.000601685	1/1662	0	0/828	0.00119904	1/834	15.84	.	.	0.47	.	.	.	.
chr8	27598565	8_27598565_G_C	G	C	ALZ	CLU	nonsynonymous_SNV	S412C	0.000607533	1/1646	0.00122549	1/816	0	0/830	27.4	.	.	0.47	.	.	.	.
chr8	27604335	8_27604335_C_T	C	T	ALZ	CLU	nonsynonymous_SNV	R297L	0.00502874	7/1392	0.00704225	5/710	0.00293255	2/682	15.28	1.094e-05	2.519e-05	0.47	.	.	.	.
chr8	27604335	8_27604335_C_A	C	A	ALZ	CLU	nonsynonymous_SNV	R297L	0.000718391	1/1392	0	0/710	0.00146628	1/682	13.35	.	.	0.47	.	.	.	.
chr8	27605208	8_27605208_C_T	C	T	ALZ	CLU	nonsynonymous_SNV	R182H	0.00160256	2/1248	0.0015674	1/638	0.00163934	1/610	16.43	0.0009235	0.001259	0.47	.	.	.	.
chr8	27605275	8_27605275_C_T	C	T	ALZ	CLU	nonsynonymous_SNV	D160N	0.00125156	2/1598	0.00125628	1/796	0.00124688	1/802	25.5	3.42e-06	2.519e-05	0.47	.	.	.	.
chr8	27606359	8_27606359_G_A	G	A	ALZ	CLU	nonsynonymous_SNV	R138C	0.000615006	1/1626	0	0/812	0.0012285	1/814	29.8	4.105e-06	0	0.47	.	.	.	.
chr8	27606385	8_27606385_C_A	C	A	ALZ	CLU	nonsynonymous_SNV	C129F	0.0013089	2/1528	0.00130208	1/768	0.00131579	1/760	28	.	.	0.47	.	.	.	.
chr8	42838083	8_42838083_T_C	T	C	DYS	THAP1	nonsynonymous_SNV	E174G	0.000603136	1/1658	0	0/826	0.00120192	1/832	27.1	1.368e-06	2.519e-05	0.489	.	.	.	.
chr8	42838177	8_42838177_T_C	T	C	DYS	THAP1	nonsynonymous_SNV	M143V	0.00361882	6/1658	0.00242131	2/826	0.00480769	4/832	17.45	3.42e-05	0.0001008	0.489	.	.	.	.
chr8	42838261	8_42838261_C_A	C	A	DYS	THAP1	nonsynonymous_SNV	A115S	0.000631313	1/1584	0	0/794	0.00126582	1/790	17.79	.	.	0.489	.	.	.	.
chr9	32973644	9_32973644_C_T	C	T	OTHERS	APTX	nonsynonymous_SNV	E295K	0.000643501	1/1554	0.00125945	1/794	0	0/760	10.57	4.789e-06	0.0001259	1.164	.	.	.	.
chr9	32989838	9_32989838_T_A	T	A	OTHERS	APTX	nonsynonymous_SNV	R18S	0.00120482	2/1660	0	0/828	0.00240385	2/832	21	6.84e-07	0	1.164	.	.	.	.
chr9	35060390	9_35060390_T_C	T	C	ALS	VCP	nonsynonymous_SNV	I540V	0.000616523	1/1622	0.00124378	1/804	0	0/818	22.7	.	.	0.127	.	.	.	.
chr9	35064242	9_35064242_C_A	C	A	ALS	VCP	nonsynonymous_SNV	G207V	0.00130378	2/1534	0	0/760	0.00258398	2/774	30	.	.	0.127	.	.	.	.
chr9	35065272	9_35065272_T_G	T	G	ALS	VCP	nonsynonymous_SNV	E185D	0.00120482	2/1660	0.00120773	1/828	0.00120192	1/832	18.51	4.788e-06	7.557e-05	0.127	.	.	.	.
chr9	129814202	9_129814202_A_C	A	C	DYS	TOR1A	nonsynonymous_SNV	L257V	0.00120482	2/1660	0.00242131	2/826	0	0/834	21	4.515e-05	0.0006801	1.058	.	.	.	.
chr9	129818622	9_129818622_C_G	C	G	DYS	TOR1A	nonsynonymous_SNV	D216H	0.087846	146/1662	0.101449	84/828	0.0743405	62/834	24.2	0.1359	0.06431	1.058	.	.	.	.
chr9	129822735	9_129822735_G_A	G	A	DYS	TOR1A	nonsynonymous_SNV	T97M	0.000606061	1/1650	0.00121655	1/822	0	0/828	24.2	5.472e-06	0.0001259	1.058	.	.	.	.
chr9	129823972	9_129823972_G_C	G	C	DYS	TOR1A	nonsynonymous_SNV	I38M	0.000619579	1/1614	0	0/808	0.00124069	1/806	22	4.797e-06	0.0001512	1.058	.	.	.	.
chr9	132264514	9_132264514_T_C	T	C	ALS	SETX	nonsynonymous_SNV	I2616V	0.69951	1143/1634	0.688264	563/818	0.710784	580/816	0.006	0.3229	0.7374	0.291	.	.	.	.
chr9	132269416	9_132269416_T_C	T	C	ALS	SETX	nonsynonymous_SNV	H2454R	0.000608273	1/1644	0.00122549	1/816	0	0/828	1.924	.	.	0.291	.	.	.	.
chr9	132271795	9_132271795_C_T	C	T	ALS	SETX	nonsynonymous_SNV	D2372N	0.0115132	14/1216	0.0140625	9/640	0.00868056	5/576	27.4	0.001848	0.02154	0.291	.	.	.	.
chr9	132275319	9_132275319_GTTA_*	GTTA	*	ALS	SETX	short_InDels	Structural	0.000609013	1/1642	0	0/814	0.00120773	1/828	19.2	6.196e-07	0	0.291	.	.	.	.
chr9	132288597	9_132288597_C_T	C	T	ALS	SETX	nonsynonymous_SNV	S2054N	0.00126582	2/1580	0.00127551	1/784	0.00125628	1/796	1.088	2.463e-05	0.0007569	0.291	.	.	.	.
chr9	132295920	9_132295920_T_C	T	C	ALS	SETX	nonsynonymous_SNV	I2020V	0.000620347	1/1612	0	0/804	0.00123762	1/808	25.2	1.163e-05	0.0004031	0.291	.	.	.	.
chr9	132298288	9_132298288_T_G	T	G	ALS	SETX	nonsynonymous_SNV	Y1858S	0.000606796	1/1648	0.00122549	1/816	0	0/832	11.94	1.368e-06	5.039e-05	0.291	.	.	.	.
chr9	132298298	9_132298298_T_C	T	C	ALS	SETX	nonsynonymous_SNV	T1855A	0.649879	1071/1648	0.647059	528/816	0.652644	543/832	1.512	0.1988	0.7125	0.291	.	.	.	.
chr9	132300642	9_132300642_G_A	G	A	ALS	SETX	nonsynonymous_SNV	R1846C	0.000615764	1/1624	0	0/804	0.00121951	1/820	33	5.543e-05	0.001692	0.291	.	.	.	.
chr9	132300775	9_132300775_T_G	T	G	ALS	SETX	nonsynonymous_SNV	K1801N	0.000607533	1/1646	0.00122549	1/816	0	0/830	21.2	6.844e-06	0.0001263	0.291	.	.	.	.
chr9	132326575	9_132326575_G_A	G	A	ALS	SETX	nonsynonymous_SNV	P1675S	0.00301568	5/1658	0.00121359	1/824	0.00479616	4/834	3.69	2.052e-06	2.519e-05	0.291	.	.	.	.
chr9	132326586	9_132326586_C_T	C	T	ALS	SETX	nonsynonymous_SNV	G1671D	0.00060241	1/1660	0	0/826	0.00119904	1/834	0.798	5.199e-05	0	0.291	.	.	.	.
chr9	132326836	9_132326836_C_T	C	T	ALS	SETX	nonsynonymous_SNV	A1588T	0.000603136	1/1658	0	0/824	0.00119904	1/834	15.6	2.052e-06	2.519e-05	0.291	.	.	.	.
chr9	132326938	9_132326938_A_C	A	C	ALS	SETX	nonsynonymous_SNV	C1554G	0.00363636	6/1650	0.00243902	2/820	0.00481928	4/830	23.8	0.004637	0.004837	0.291	.	.	.	.
chr9	132327073	9_132327073_A_G	A	G	ALS	SETX	nonsynonymous_SNV	C1509R	0.00242424	4/1650	0.00486618	4/822	0	0/828	24.4	6.841e-07	2.519e-05	0.291	.	.	.	.
chr9	132327229	9_132327229_T_C	T	C	ALS	SETX	nonsynonymous_SNV	I1457V	0.00132979	2/1504	0	0/746	0.00263852	2/758	0.003	2.736e-06	5.038e-05	0.291	.	.	.	.
chr9	132327396	9_132327396_C_A	C	A	ALS	SETX	nonsynonymous_SNV	G1401V	0.00121951	2/1640	0.00121951	1/820	0.00121951	1/820	0.437	4.104e-06	0.0001511	0.291	.	.	.	.
chr9	132327421	9_132327421_T_C	T	C	ALS	SETX	nonsynonymous_SNV	R1393G	0.00573248	9/1570	0.00514139	4/778	0.00631313	5/792	8.291	2.053e-06	2.519e-05	0.291	.	.	.	.
chr9	132327442	9_132327442_T_C	T	C	ALS	SETX	nonsynonymous_SNV	I1386V	0.34399	538/1564	0.353846	276/780	0.334184	262/784	0.003	0.8021	0.2874	0.291	.	.	.	.
chr9	132327606	9_132327606_G_A	G	A	ALS	SETX	nonsynonymous_SNV	P1331L	0.010665	17/1594	0.0176768	14/792	0.00374065	3/802	24.8	0.0001142	0.002846	0.291	.	.	.	.
chr9	132327630	9_132327630_C_T	C	T	ALS	SETX	nonsynonymous_SNV	R1323Q	0.00190597	3/1574	0.00128866	1/776	0.00250627	2/798	5.045	4.994e-05	7.557e-05	0.291	.	.	.	.
chr9	132327843	9_132327843_CCTT_C	CCTT	C	ALS	SETX	nonframeshift_deletion	1251_1252del	0.000617284	1/1620	0	0/804	0.00122549	1/816	14.38	.	.	0.291	.	.	.	.
chr9	132328022	9_132328022_A_C	A	C	ALS	SETX	nonsynonymous_SNV	D1192E	0.355231	584/1644	0.355746	291/818	0.354722	293/826	0.001	0.8234	0.2947	0.291	.	.	.	.
chr9	132328143	9_132328143_A_C	A	C	ALS	SETX	nonsynonymous_SNV	F1152C	0.242638	379/1562	0.253906	195/768	0.231738	184/794	15.1	0.04506	0.2474	0.291	.	.	.	.
chr9	132328164	9_132328164_C_T	C	T	ALS	SETX	nonsynonymous_SNV	R1145Q	0.000622665	1/1606	0.00126263	1/792	0	0/814	0.287	9.577e-06	0	0.291	.	.	.	.
chr9	132328421	9_132328421_C_A	C	A	ALS	SETX	nonsynonymous_SNV	K1059N	0.00126422	2/1582	0	0/774	0.00247525	2/808	5.77	1.779e-05	0	0.291	.	.	.	.
chr9	132328430	9_132328430_CTTACTA_C	CTTACTA	C	ALS	SETX	nonframeshift_deletion	1054_1056del	0.003125	5/1600	0.00383632	3/782	0.00244499	2/818	3.59	0.0001177	0.003097	0.291	.	.	.	.
chr9	132328523	9_132328523_TTCA_TTCATCA	TTCA	TTCATCA	ALS	SETX	nonframeshift_deletion	1024_1025del	0.000613497	1/1630	0	0/808	0.00121655	1/822	9.78	0.000365	0.0001114	0.291	.	.	.	.
chr9	132328523	9_132328523_TTCA_T	TTCA	T	ALS	SETX	nonframeshift_deletion	1024_1025del	0.00429448	7/1630	0.0049505	4/808	0.00364964	3/822	9.78	0.000365	0.0001114	0.291	.	.	.	.
chr9	132328569	9_132328569_C_T	C	T	ALS	SETX	nonsynonymous_SNV	R1010H	0.000611995	1/1634	0	0/810	0.00121359	1/824	0.064	0.0001341	0	0.291	.	.	.	.
chr9	132328644	9_132328644_G_A	G	A	ALS	SETX	nonsynonymous_SNV	S985L	0.00120773	2/1656	0.00242718	2/824	0	0/832	16.21	5.271e-05	0.000504	0.291	.	.	.	.
chr9	132328744	9_132328744_T_C	T	C	ALS	SETX	nonsynonymous_SNV	T952A	0.00124069	2/1612	0.00125	1/800	0.00123153	1/812	7.803	3.423e-06	0.000126	0.291	.	.	.	.
chr9	132328771	9_132328771_C_G	C	G	ALS	SETX	nonsynonymous_SNV	A943P	0.000661376	1/1512	0.00134771	1/742	0	0/770	0.335	.	.	0.291	.	.	.	.
chr9	132328945	9_132328945_T_C	T	C	ALS	SETX	nonsynonymous_SNV	K885E	0.000613497	1/1630	0.00123762	1/808	0	0/822	2.973	.	.	0.291	.	.	.	.
chr9	132329603	9_132329603_TTCTATA_T	TTCTATA	T	ALS	SETX	nonframeshift_deletion	663_665del	0.00070028	1/1428	0	0/708	0.00138889	1/720	7.11	8.675e-06	0.0002897	0.291	.	.	.	.
chr9	132329619	9_132329619_G_C	G	C	ALS	SETX	nonsynonymous_SNV	A660G	0.434839	674/1550	0.422481	327/774	0.447165	347/776	11.27	0.08058	0.4184	0.291	.	.	.	.
chr9	132329718	9_132329718_A_G	A	G	ALS	SETX	nonsynonymous_SNV	M627T	0.00304136	5/1644	0.00365854	3/820	0.00242718	2/824	1.378	6.636e-05	0.002368	0.291	.	.	.	.
chr9	132330452	9_132330452_C_T	C	T	ALS	SETX	nonsynonymous_SNV	M382I	0.000604595	1/1654	0	0/824	0.00120482	1/830	24.8	6.842e-07	0	0.291	.	.	.	.
chr9	132336380	9_132336380_T_C	T	C	ALS	SETX	nonsynonymous_SNV	T212A	0.00060241	1/1660	0	0/828	0.00120192	1/832	23.5	2.736e-06	7.56e-05	0.291	.	.	.	.
chr9	132342757	9_132342757_T_C	T	C	ALS	SETX	nonsynonymous_SNV	N144S	0.00421179	7/1662	0.00362319	3/828	0.00479616	4/834	23.4	7.388e-05	0.002117	0.291	.	.	.	.
